# Supplementary material for: Modulating the PPARγ pathway upregulates NECTIN4 and enhances chimeric antigen receptor (CAR) T cell therapy in bladder cancer
Source: Nat Commun. 2025 Sep 10;16:8215. doi: 10.1038/s41467-025-62710-0 (PMC12423289; doi:10.1038/s41467-025-62710-0)
Supplement: Supplementary file 4 — Source Data Tables [file 41467_2025_62710_MOESM4_ESM.xlsx]

## Sheet: Fig. 1
Fig. 1d - RT112	NECTIN4 CAR T										NTD
Hours	E:T = 2:1			E:T = 1:1			E:T = 1:2				Hours	E:T = 2:1			E:T = 1:1			E:T = 1:2
0	1	1	1	1	1	1	1	1	1		0	1	1	1	1	1	1	1	1	1
4	1.12464	1.07675	1.05133	1.15158	1.12285	1.09642	1.15757	1.15195	1.17011		4	1.18475	1.26744	1.20757	1.26306	1.19925	1.22907	1.2296	1.1769	1.20297
8	1.02794	0.946955	0.986802	1.11295	0.997829	1.04613	1.15379	1.14469	1.18428		8	1.29234	1.38834	1.28774	1.31528	1.33561	1.35027	1.35264	1.29853	1.32587
12	0.790477	0.70098	0.741676	0.95237	0.84721	0.873228	1.12076	1.07124	1.12312		12	1.47301	1.57958	1.44891	1.50226	1.52388	1.54008	1.52411	1.47877	1.51049
16	0.572531	0.514934	0.533594	0.72124	0.624113	0.630342	0.947789	0.875347	0.915916		16	1.67542	1.79299	1.63666	1.73243	1.75781	1.76442	1.75447	1.71456	1.7558
20	0.433652	0.391704	0.407379	0.510969	0.450284	0.468243	0.69873	0.631086	0.669807		20	1.86333	2.00102	1.81735	1.96437	2.0042	2.00848	1.99132	1.956	2.01314
24	0.333585	0.311569	0.320099	0.363421	0.330588	0.339425	0.491258	0.446128	0.468844		24	2.02694	2.20557	1.99288	2.20569	2.22874	2.24958	2.24469	2.20404	2.26602
28	0.254384	0.241541	0.242358	0.250489	0.232319	0.242371	0.337307	0.303895	0.318704		28	2.21233	2.41568	2.19386	2.4907	2.50392	2.51893	2.51478	2.48134	2.54668
32	0.184452	0.170616	0.178423	0.151369	0.15832	0.163817	0.209118	0.175479	0.194984		32	2.48087	2.66561	2.46508	2.87692	2.8473	2.73417	2.85698	2.83625	2.89737
36	0.1385	0.12841	0.131328	0.100707	0.106573	0.115964	0.126534	0.107309	0.116095		36	2.65774	2.8388	2.61416	3.03334	3.07004	2.95086	3.08904	3.00708	3.11453
40	0.0972646	0.0922842	0.101359	0.0657839	0.0707148	0.0827091	0.0772607	0.0624042	0.0703143		40	2.85605	3.09655	2.85801	3.30078	3.30262	3.21102	3.37688	3.24306	3.36279
44	0.0747501	0.067852	0.0764063	0.0452613	0.049588	0.0621743	0.0471294	0.0392036	0.0467571		44	3.07873	3.35818	3.11225	3.57481	3.53176	3.4242	3.63469	3.46773	3.55923
48	0.0569712	0.0526713	0.0581091	0.0333075	0.0363059	0.0460098	0.0310386	0.0274124	0.0340238		48	3.2878	3.62818	3.37078	3.81351	3.72834	3.63176	3.8796	3.65687	3.75723
Fig. 1e - RT112 KO	NECTIN4 CAR T										NTD
Hours	E:T = 2:1			E:T = 1:1			E:T = 1:2				Hours	E:T = 2:1			E:T = 1:1			E:T = 1:2
0	1	1	1	1	1	1	1	1	1		0	1	1	1	1	1	1	1	1	1
4	1.06027	1.11066	1.10658	1.11434	1.08073	1.10338	1.08396	1.07072	1.08088		4	1.10268	1.11045	1.10213	1.10556	1.13537	1.11528	1.09077	1.1217	1.11831
8	1.28717	1.28017	1.3105	1.28308	1.24031	1.27535	1.22216	1.21156	1.23428		8	1.25118	1.28456	1.28743	1.21504	1.26988	1.24657	1.20399	1.24254	1.24195
12	1.52174	1.48385	1.54948	1.52919	1.47378	1.51758	1.44391	1.43049	1.46716		12	1.48562	1.51033	1.51919	1.44346	1.50449	1.48071	1.39384	1.46671	1.45764
16	1.77761	1.72651	1.83874	1.83251	1.7598	1.83418	1.74037	1.73207	1.77576		16	1.79879	1.84041	1.82514	1.75855	1.82911	1.80051	1.66922	1.78248	1.7646
20	2.0175	1.97403	2.11126	2.13237	2.07052	2.15122	2.0589	2.04446	2.08091		20	2.14268	2.16423	2.15778	2.1064	2.16929	2.1554	1.98407	2.12148	2.10995
24	2.22164	2.17075	2.3334	2.38853	2.32726	2.42242	2.33495	2.31795	2.36986		24	2.47162	2.46602	2.4302	2.41052	2.47757	2.46956	2.27249	2.42503	2.42616
28	2.40696	2.34675	2.52087	2.61882	2.55574	2.66534	2.58103	2.57698	2.61976		28	2.7462	2.72977	2.69152	2.68961	2.75812	2.74792	2.53083	2.68355	2.70398
32	2.53778	2.54783	2.72989	2.86959	2.84149	2.97766	2.86592	2.91415	2.93181		32	3.03878	3.03247	2.99293	3.01926	3.07847	3.05287	2.82321	2.96914	3.0258
36	2.76643	2.71286	2.87149	3.05064	3.03044	3.17267	3.05937	3.10645	3.14843		36	3.22699	3.22736	3.20562	3.23743	3.30298	3.17603	3.01614	3.1638	3.22844
40	2.93453	2.88803	3.04237	3.23934	3.21528	3.3625	3.25865	3.32285	3.36886		40	3.39886	3.40324	3.4266	3.44603	3.51167	3.37194	3.23157	3.35933	3.46065
44	3.06872	3.03718	3.20769	3.38606	3.37267	3.52757	3.42609	3.49913	3.55421		44	3.54525	3.54499	3.62417	3.59204	3.68635	3.53655	3.39129	3.51385	3.62253
48	3.19619	3.18093	3.35877	3.53223	3.52034	3.65622	3.56732	3.6231	3.71128		48	3.65436	3.65151	3.79215	3.70295	3.80831	3.66847	3.51888	3.60975	3.73462
Fig. 1f											Fig. 1g - IFNg
	NECTIN4 CAR-1			Nontransduced T-Cells			Target Cells Only [Reference]						Nontransduced T Cells			NECTIN4-CAR T Cells
Parental	4.03435	4.19078	3.93997	1.00719	1.02356	1.01637	1.00439	0.975309	1.02139		Parental	80.8333	400	407.5	2181.67	2079.17	2119.17
KO 1	0.943729	0.97479	0.932976	0.933602	0.90684	0.920026	1.00433	0.989339	1.00651		KO1	413.333	57.5	155	213.333	216.667	395
KO 2	0.972834	0.974982	0.976419	0.929825	0.913163	0.928521	0.991766	1.00076	1.0076		KO2	85	235.833	260	67.5	200	285
Fig. 1i	UMUC3-CAR-1			647V-CAR-1			UMUC9-CAR-1			UMUC1-CAR-1			RT112-CAR-1
Hours	Well 1	Well 2	Well 3	Well 1	Well 2	Well 3	Well 1	Well 2	Well 3	Well 1	Well 2	Well 3	Well 1	Well 2	Well 3
0	1	1	1	1	1	1	1	1	1	1	1	1	1	1	1
4	1.07857	1.08476	1.05037	0.971495	0.949832	0.966421	0.956246	0.95999	0.942403	0.860258	0.855511	0.875637	0.9588	0.964	0.986519
8	1.19682	1.20787	1.17174	0.838278	0.839204	0.882405	0.787102	0.775484	0.767249	0.787478	0.767917	0.794576	0.77364	0.778904	0.820713
12	1.32238	1.33709	1.29196	0.786313	0.776043	0.822822	0.622302	0.620236	0.619987	0.694047	0.68202	0.702016	0.605494	0.596663	0.64575
16	1.44294	1.46011	1.41252	0.737555	0.736328	0.777669	0.581001	0.574432	0.565614	0.627773	0.600618	0.624152	0.431244	0.419878	0.446301
20	1.55156	1.57157	1.51984	0.694441	0.687513	0.731414	0.537472	0.52557	0.512941	0.592109	0.569002	0.59146	0.317827	0.3141	0.326149
24	1.62959	1.64467	1.58943	0.646789	0.630258	0.685317	0.448227	0.417124	0.425407	0.568827	0.541621	0.563152	0.245886	0.243271	0.251926
28	1.72292	1.73371	1.63695	0.588952	0.561285	0.623039	0.322023	0.296572	0.307566	0.52848	0.513721	0.527803	0.187224	0.182588	0.191226
32	1.78675	1.80171	1.70751	0.510589	0.492731	0.553304	0.230283	0.210775	0.218831	0.470989	0.466251	0.464936	0.137481	0.135123	0.138103
36	1.88417	1.8749	1.73468	0.439594	0.409306	0.479593	0.148682	0.139056	0.142912	0.389998	0.389519	0.397128	0.0937254	0.0940566	0.0947548
40	1.93401	1.92533	1.77302	0.397093	0.371901	0.444253	0.116942	0.109046	0.112508	0.349538	0.352999	0.353685	0.0742063	0.0771697	0.0765108
44	1.97278	1.96518	1.80409	0.367269	0.338446	0.414584	0.0957277	0.0907761	0.0902504	0.312127	0.315355	0.315317	0.0615275	0.0627909	0.0619609
48	2.00342	1.99587	1.96686	0.335381	0.310518	0.387795	0.0801354	0.070256	0.0724584	0.291626	0.266883	0.282571	0.0506665	0.0507944	0.052387
52	2.02236	2.01949	1.85593	0.313679	0.289402	0.368665	0.0695514	0.0632765	0.0653682	0.256957	0.248502	0.26153	0.0431316	0.0437089	0.045476
56	2.04024	2.0233	1.8785	0.296745	0.268172	0.348668	0.0593526	0.0547304	0.05399	0.227335	0.219587	0.229069	0.0339846	0.0362642	0.0378061
60	2.0648	2.05204	1.8973	0.283036	0.254157	0.33507	0.0525461	0.0460411	0.0461267	0.207063	0.200027	0.206468	0.0295027	0.030791	0.032732
64	2.09778	2.06626	1.91684	0.270847	0.238897	0.326267	0.045163	0.0406857	0.041333	0.187734	0.183055	0.186514	0.0259191	0.0265454	0.0286024
68	2.12081	2.10874	1.95253	0.255539	0.226408	0.316019	0.04082	0.0356012	0.0362198	0.171674	0.167388	0.170594	0.0222227	0.0235812	0.0252945
72	2.16163	2.14205	1.98808	0.250387	0.2168	0.310674	0.0365811	0.0319264	0.0324687	0.157475	0.153988	0.15642	0.0200699	0.0209564	0.0228021
Fig. 1j
	NECTIN4 protein		NECTIN4 CAR T Kill Index
UMUC3	0.00170365	1.09056	1.09056	1.15041
UMUC1	0.0513574	3.90901	4.00952	3.89815
647V	0.190004	3.95931	4.17492	3.57345
UMUC9	0.537075	7.18706	7.4058	7.4058
RT112	0.864045	9.40035	9.40035	9.01861

## Sheet: Fig. 2
Fig. 2a
DMSO	Rosi	T007
1	1.98742	0.576919
1	2.16911	0.552514
1	1.944	0.523847
1	2.354	0.485837
1	1.614
1	2.354
Fig. 2d
DMSO	Rosiglitazone	T0070907
689	1184	326
642	1096	315
892	1122	228
687	1389	317
	1583
Fig. 2f
Concentration [Rosiglitazone]	Nectin4	HPGD
-9.3	1	1
-9.0103	1.35326	0.842533
-8.70927	1.63726	0.930799
-8.40824	1.79241	1.08818
-8.10721	1.86076	1.04507
-7.80618	2.39272	1.38504
-7.50515	2.94269	1.64277
-7.20412	2.96946	1.67678
-6.90309	3.86117	1.92469
-6.60206	4.79531	2.18209
-6.30103	5.94952	2.68746
-6	5.809	2.11378
Fig. 2h
Concentration [Rosiglitazone]	Nectin4		TROP2
-9.3	1	1	1	1
-9.0103	1.11103	1.06008	1.06882	1.08886
-8.70927	1.2168	1.10864	1.06487	1.05709
-8.40824	1.51688	1.50782	1.10305	1.13215
-8.10721	1.34659	1.35967	1.01112	1.04734
-7.80618	1.79445	1.84115	1.11541	1.16418
-7.50515	1.77644	1.84115	1.0262	1.05911
-7.20412	1.90548	2.01975	0.909922	0.949494
-6.90309	2.37734	2.52016	0.981589	1.01873
-6.60206	3.09227	3.19342	0.99444	1.01494
-6.30103	2.76519	2.92757	0.909922	0.946076
-6	3.72318	3.98601	0.998147	1.05911
Fig. 2l
	IgG			PPARG
Primer 1	1	1.05508	0.944917	2.36561	3.14138	1.86217
Primer 2	1	0.854387	1.14561	3.53972	3.62256	3.77725

## Sheet: Fig. 3
Fig. 3a - RT112
Hours	RT112-DMSO + CAR			RT112-Rosi + CAR				Hours	RT112-DMSO + CAR			RT112-Rosi + CAR				Hours	RT112-DMSO + NTD			RT112-Rosi + NTD
0	1	1	1	1	1	1		0	1	1	1	1	1	1		0	1	1	1	1	1	1
4	1.23894	1.19558	1.24547	1.02131	1.01545	0.996927		4	1.06269	1.07831	1.08136	1.0461	1.04435	1.04527		4	1.10808	1.11434	1.12854	1.10229	1.08861	1.06922
8	1.41147	1.41118	1.44622	1.08845	1.08286	1.05222		8	1.17762	1.20808	1.21215	1.10683	1.123	1.1053		8	1.26427	1.29028	1.31349	1.21802	1.21668	1.18595
12	1.65558	1.65365	1.71348	1.23989	1.22015	1.18433		12	1.27594	1.31563	1.31166	1.17978	1.19549	1.16553		12	1.44731	1.4912	1.53643	1.38263	1.3883	1.35463
16	1.77407	1.78179	1.859	1.32678	1.33536	1.28729		16	1.33387	1.36847	1.38937	1.20588	1.21687	1.16292		16	1.64887	1.71997	1.78248	1.58912	1.59942	1.55678
20	1.82767	1.8152	1.92849	1.3799	1.36791	1.28811		20	1.354	1.43729	1.44236	1.15988	1.17157	1.11923		20	1.8723	1.95088	2.02605	1.81327	1.80882	1.75957
24	1.81965	2.05039	1.92403	1.32379	1.29778	1.22423		24	1.3593	1.46852	1.47115	1.07283	1.09084	1.01353		24	2.11701	2.2132	2.30406	2.0252	2.02112	1.95367
28	1.84638	1.90829	2.01283	1.22328	1.2038	1.09635		28	1.37827	1.51791	1.50371	0.938091	0.982879	0.881581		28	2.37596	2.50593	2.59499	2.3021	2.27347	2.2061
32	1.88142	1.98476	2.11706	1.11936	1.10656	0.971459		32	1.39055	1.54409	1.53798	0.782174	0.851484	0.725737		32	2.64284	2.78321	2.88506	2.58159	2.55393	2.49489
36	1.87102	2.03035	2.13369	0.966829	1.01776	0.812931		36	1.39524	1.57404	1.55805	0.623121	0.69864	0.598403		36	2.89362	3.03693	3.14631	2.86145	2.83692	2.76873
40	1.84667	2.03985	2.15656	0.803262	0.867136	0.682868		40	1.38947	1.61168	1.58461	0.470536	0.568234	0.490255		40	3.11558	3.25719	3.37123	3.144	3.09205	3.03305
44	1.84831	2.10399	2.21298	0.644598	0.730127	0.582494		44	1.37994	1.63136	1.59408	0.340578	0.442647	0.401026		44	3.3308	3.45577	3.56038	3.41058	3.3495	3.30049
48	1.86271	2.17274	2.26213	0.503775	0.588759	0.481167		48	1.35119	1.63787	1.57119	0.236985	0.322624	0.328572		48	3.40164	3.63239	3.72596	3.67895	3.58447	3.574
52	1.81416	2.24965	2.26777	0.379568	0.444259	0.396047		52	1.32176	1.63235	1.54414	0.148003	0.228729	0.2612		52	3.66374	3.7779	3.88633	3.93902	3.77303	3.8115
56	1.7662	2.1916	2.25678	0.271295	0.34266	0.326725		56	1.29858	1.62674	1.51882	0.0922318	0.153688	0.207533		56	3.76719	3.87847	3.99897	4.15211	3.95236	3.99966
60	1.76605	2.20585	2.26718	0.195572	0.262851	0.283007		60	1.27176	1.62144	1.50004	0.0531527	0.0976184	0.15753		60	3.83969	3.96463	4.08221	4.33906	4.10283	4.15528
64	1.76738	2.26317	2.27787	0.14845	0.195163	0.234795		64	1.24555	1.61305	1.48328	0.0326572	0.0616847	0.113438		64	3.89234	4.00961	4.13654	4.49222	4.22481	4.28254
68	1.75565	2.30712	2.32345	0.111814	0.144772	0.192031		68	1.21071	1.59384	1.45176	0.0248483	0.0407228	0.0757103		68	3.89099	4.03845	4.15644	4.5958	4.30339	4.37598
72	1.71586	2.29078	2.32464	0.107592	0.117942	0.154306		72	1.19035	1.5808	1.41759	0.0229997	0.0268518	0.0434173		72	3.94382	4.08335	4.19316	4.72626	4.38207	4.46138
Fig. 3b - RT112
	RT112-DMSO			RT112-Rosi 1uM
0:1	0.935185	1.0685	1.00523	0.992178	1.03669	0.973229
1:1 NTD	1.01863	0.980421	0.950854	0.964725	0.996657	1.00118
2:1 CAR	13.5864	13.5493	13.4758	17.92	17.1766	17.4481
1:1 CAR	10.4269	9.44075	10.2653	12.9215	13.6305	12.9468
1:2 CAR	6.4807	5.17274	5.71114	8.12815	8.33613	8.71637
1:4 CAR	2.13195	1.85465	1.91177	4.50642	4.20867	4.36777
Fig. 3c
Hours	UMUC1-DMSO + CAR			UMUC1-Rosi + CAR				Hours	UMUC1-DMSO + NTD			UMUC1-Rosi + NTD
0	1	1	1	1	1	1		0	1	1	1	1	1	1
4	1.04027	1.03407	1.06012	1.03717	1.04933	1.03993		4	1.07413	1.08422	1.07597	1.06152	1.05632	1.07325
8	1.09178	1.06247	1.10886	1.05169	1.06034	1.04704		8	1.17677	1.17886	1.16086	1.1324	1.13901	1.13594
12	1.12166	1.06984	1.13244	1.0268	1.05791	1.03792		12	1.28313	1.28532	1.28992	1.22511	1.23122	1.23373
16	1.10853	1.05483	1.14463	0.982487	1.00247	0.99615		16	1.39501	1.40145	1.4157	1.31848	1.32468	1.33059
20	1.08918	1.02819	1.11019	0.89702	0.9289	0.934123		20	1.52468	1.55415	1.57064	1.41404	1.43304	1.45099
24	1.05248	0.9737	1.08942	0.817876	0.866331	0.867241		24	1.69732	1.72808	1.74042	1.54018	1.57722	1.60642
28	1.00535	0.943202	1.05255	0.731784	0.781184	0.789022		28	1.89353	1.92685	1.92871	1.65188	1.72796	1.76397
32	0.956867	0.887777	1.01203	0.645246	0.701334	0.715492		32	2.07526	2.117	2.153	1.79268	1.8787	1.95489
36	0.900247	0.828936	0.966202	0.554764	0.6195	0.635394		36	2.27993	2.36239	2.39515	1.94094	2.05428	2.15352
40	0.855123	0.775038	0.918562	0.482397	0.563365	0.575464		40	2.49218	2.62299	2.65431	2.11626	2.26704	2.36606
44	0.776569	0.70578	0.869818	0.416942	0.492179	0.500415		44	2.74828	2.92366	2.93719	2.30319	2.47505	2.5808
48	0.733911	0.651011	0.822623	0.366297	0.429618	0.447394		48	2.99703	3.21653	3.23762	2.49942	2.71548	2.80486
52	0.668572	0.596112	0.776682	0.32458	0.374135	0.391888		52	3.26095	3.54731	3.5618	2.72852	2.95464	3.10051
56	0.607388	0.551085	0.733803	0.28038	0.317	0.347908		56	3.56588	3.91052	3.93835	2.95778	3.22948	3.37164
60	0.549073	0.501848	0.694183	0.248037	0.277417	0.30427		60	3.90647	4.31982	4.32466	3.18704	3.53633	3.68079
64	0.51011	0.443087	0.663746	0.22205	0.243269	0.270749		64	4.25072	4.7492	4.70183	3.45401	3.82265	3.99072
68	0.462467	0.401095	0.63282	0.195938	0.215171	0.248182		68	4.58761	5.20067	5.09724	3.72997	4.15039	4.32904
72	0.420923	0.3612	0.610157	0.176012	0.196743	0.219967		72	4.95362	5.63245	5.51499	3.99865	4.47537	4.70012
Fig. 3d
	UMUC1-DMSO			UMUC1 + Rosi 1uM
0:1	0.981481	1.00761	1.01145	1.01008	1.02467	0.967064
1:1 NTD	0.970696	0.982391	0.972477	0.990692	0.958087	1.00472
2:1 CAR	2.32558	2.26641	2.28843	2.70446	2.80053	2.71222
1:1 CAR	1.90203	1.90237	1.89896	2.3722	2.29314	2.28852
1:2 CAR	1.6578	1.42646	1.3727	1.84128	2.00873	1.92169
1:4 CAR	1.1714	1.01242	1.06576	1.35207	1.52763	1.39596
Fig. 3e - HT1197
Hours	HT1197-DMSO CAR 1			HT1197-Rosi CAR1				Hours	HT1197-DMSO NTD T cells			HT1197-Rosi NTD T cells
0	1	1	1	1	1	1		0	1	1	1	1	1	1
8	0.982143	0.954485	0.971335	0.93437	0.948619	0.954622		8	1.03343	1.01547	1.01951	0.997943	1.03266	0.997766
16	0.957644	0.94313	0.944644	0.89625	0.895563	0.891756		16	1.09278	1.07025	1.06022	1.02799	1.08476	1.02984
24	0.960657	0.933011	0.944985	0.857611	0.85556	0.845559		24	1.18092	1.15203	1.13817	1.06054	1.15076	1.08537
32	0.972333	0.936129	0.940844	0.803725	0.798364	0.795828		32	1.32129	1.2724	1.2715	1.10279	1.24167	1.19796
40	0.991276	0.953647	0.957713	0.769294	0.758868	0.748278		40	1.4746	1.43702	1.42739	1.17582	1.37313	1.31059
48	1.00692	0.969732	0.973943	0.732111	0.722582	0.707116		48	1.67489	1.63887	1.61933	1.27273	1.52681	1.40247
56	1.03973	1.00828	1.03203	0.706118	0.684012	0.668924		56	1.9068	1.87459	1.85877	1.402	1.74229	1.64153
64	1.08121	1.04665	1.05512	0.679553	0.628958	0.634075		64	2.19826	2.17806	2.14117	1.54346	1.92381	1.70493
72	1.13947	1.0966	1.09304	0.65314	0.605109	0.604321		72	2.52397	2.52782	2.46143	1.73119	2.22462	1.90401
80	1.2045	1.16854	1.12237	0.642809	0.578847	0.568199		80	2.94353	2.98512	2.88962	1.93214	2.61326	2.15879
88	1.29391	1.2432	1.17051	0.617959	0.585961	0.540611		88	3.36978	3.4644	3.31936	2.18571	2.97799	2.42624
96	1.39614	1.32444	1.22419	0.599245	0.561108	0.513685		96	3.86718	4.02685	3.81427	2.46523	3.42503	2.75139
104	1.53821	1.42555	1.2943	0.596117	0.539976	0.493152		104	4.3778	4.60662	4.38168	2.81172	3.84655	3.22834
112	1.67565	1.52609	1.37081	0.576319	0.528903	0.464918		112	4.88113	5.19246	4.96257	3.16436	4.33129	3.62833
120	1.85406	1.66986	1.48685	0.548288	0.503961	0.437851		120	5.39043	5.74524	5.53117	3.47926	4.86461	3.94505
Fig. 3f
	HT1197-DMSO			HT1197-Rosi
0:1	0.97099	1.02358	1.00689	0.985752	1.01541	0.999273
1:1 NTD	1.18854	1.15713	1.22258	1.2358	1.27007	1.33126
1:2 CAR	3.3776	3.41765	3.89314	4.18658	3.88943	3.92226
1:4 CAR	2.94355	2.76693	2.65847	2.93023	3.28753	3.44473
1:8 CAR	2.2086	2.08479	2.16032	2.63191	2.60835	2.73755
1:16 CAR	1.79578	1.48952	1.64777	1.92417	2.00229	2.15435
Fig. 3g
RT112-DMSO-NTD	RT112-Rosi-NTD	RT112-DMSO-CAR	RT112-Rosi-CAR
-23.1118	-23.1118	567.523	1092.45
-31.4199	-30.6647	539.577	1214.8
-22.3565	-32.9305	611.329	1233.69
-23.1118	-38.9728	439.879	1182.33
Fig. 3h
UMUC1-DMSO-NTD	UMUC1-Rosi-NTD	UMUC1-DMSO-CAR	UMUC1-Rosi-CAR
-7.25076	-20.0906	150.604	282.024
-5.74018	38.0665	141.541	305.438
-14.0483	4.83384	98.4894	307.704
3.32326	-22.3565	128.701	310.725

## Sheet: Fig. 4
Fig. 4c			Fig. 4d	x	y		Fig. 4f						Fig. 4i			Fig 4j	x	y
Vehicle	Rosi			HPGD	NECTIN4		Days	Control + NTD CAR	Rosi + NTD CAR	Control + CAR1	Rosi + CAR1		Vehicle	Rosi			HPGD	NECTIN4
0.228092	0.770967		Vehicle	0.729216	0.228092		25	1	1				0.4402	0.924926		Vehicle	0.773448	0.4402
0.150345	0.985655		Vehicle	0.841452	0.150345		25	1	1				0.395494	1.18407		Vehicle	0.388489	0.395494
0.913332	0.954359		Vehicle	0.655828	0.913332		25	1	1				0.558197	0.954348		Vehicle	0.95246	0.558197
0.3997	1.03465		Vehicle	0.6067	0.3997		25	1		0			0.560815	0.914267		Vehicle	0.772639	0.560815
0.660884	1.00088		Vehicle	0.490247	0.660884		25	1		1			0.158708	1.20487		Vehicle	0.104836	0.158708
0.447993	0.71015		Vehicle	0.607137	0.447993		34		1				0.714428	1.26793		Vehicle	0.541057	0.714428
0.537017	0.74179		Vehicle	0.953555	0.537017		34		1		1		0.623463	1.35713		Vehicle	1.01585	0.623463
	0.609287						48			1			0.518384	1.14233		Vehicle	0.347729	0.518384
	0.96882		Rosi	1.18211	0.770967		48			1			1.04506	1.24254		Vehicle	0.398123	1.04506
	0.997629		Rosi	1.08581	0.985655		48			1
			Rosi	1.09669	0.954359		48			1	1					Rosi	1.08394	0.924926
			Rosi	1.22772	1.03465		70				1					Rosi	1.36826	1.18407
			Rosi	1.05837	1.00088		94			0	0					Rosi	0.654196	0.954348
			Rosi	1.0044	0.71015		94				0					Rosi	0.95455	0.914267
			Rosi	1.13002	0.74179		94				0					Rosi	1.06183	1.20487
			Rosi	1.19436	0.609287											Rosi	0.58525	1.26793
			Rosi	1.14202	0.96882											Rosi	0.969556	1.35713
			Rosi	1.57898	0.997629											Rosi	1.09654	1.14233
																Rosi	0.592714	1.24254
Fig. 4e (RT112 TV, PTC3580)
Days	Control (NTD)					Rosi (NTD)					Control (CAR1)							Rosi (CAR1)
1	146.04	80.09	111.48	97.1	127.75	135.64	103.23	114.17	114.72	77.49	156.48	68.22	121.02	68.8	82.09	117.74	128.72	94.2	102.08	64.28	97.27	108.7	150.56	113.94
4	381.78	196.46	249.17	180.96	410.82	237.43	239.27	229.06	291.71	111.79	307.13	116.76	251.08	70.14	256.71	197.77	204.24	189.86	122.71	68.23	136.45	124.86	169.73	141.64
7	559.67	299.23	416.51	249.42	560.34	331.27	383.22	420.41	522.29	263.54	286.07	75.15	286.23	52.45	271.14	212.32	200.78	161.14	72.03	63.16	110.72	99	159.61	108.47
11	1184.27	723.68	861.86	391.5	1231.01	555.56	593.07	788.54	743.4	398.99	352.83	96.13	300.79	46.44	279.94	288.58	116.34	121.43	61.73	66.18	67.12	79.76	117.23	83.41
14	1579.74	884.47	918.99	459.89	1441.11	745.07	910.75	932.65	1002.2	484.98	661.96	102.47	505.54	45.56	366.6	366.24	108.02	90.44	58.39	61.97	63.51	75.56	110.52	80.26
18	1903.79	1349.46	1496.43	557.36	2027.25	1252.38	1108.87	1731.61	1325.62	561.97	859.17	134.35	669.77	56.04	686.99	638.58	220.93	88.94	111.52	48.95	50.42	82.47	128.56	81.39
21	1921.81	1811.12	1768.45	823.97	2441.45	1316.99	1232.32	1864.46	1451.19	725.92	1175.92	310.21		69.03	1423.94	883.07	301.55	104.48	108.52	48.56	51.44	89.58	228.9	122.7
25	1578.3	2548.17	1807.89	1055.36	2990.44	1510.95	1540.92	2581.05	1445.57	984.36	1345.43	345.35		102.34	2038.4	1078.6	396.93	167.95	96.4	46.55	67.43	127.53	385.26	162.11
28											1548.01	548.38		152.31		1426.61	733.08	351.2	75.85	75.88	116.03	210.44	622.37	224.2
31											1797.8	783.47		167.1		1562.64	1094.32	509.64	92.23	81.11	177.93	352.26	922.22	326.5
34											1856.3	1041.15		236.1		1710.98	1585.27	801.98	182.49	101.8		465.62	1157.85	452.38
Fig. 4g (RT112 BW)
Days	Control + NTD T cells					Rosi + NTD T cells					Control (CAR1)							Rosi (CAR1)
1	20	26	25	24.4	25	24.5	21.8	22	23.7	19.9	30.2	22.7	26.9	27.2	31	25.2	21	23.7	28.1	24.2	23.7	26.8	24.8	29
4	20.4	26	24.6	26.8	23.9	23	22.1	21.4	23.2	20	29.4	23.9	26.1	27	31.2	25.6	22.1	23.5	27.8	24.2	24.8	27.1	24.7	26.9
7	19.6	25.7	24.2	26	22.7	22.4	21.6	20.9	23	20	27.4	22.3	24.8	24.9	30.7	25.5	21.3	23.7	27.4	22.9	24.8	26.7	24.3	26.3
11	20.3	23	24	25.2	22.2	21.9	21.3	20.2	22.6	19.7	27.6	23.7	23.5	24.4	31.1	26.1	23	22.3	27.7	22.7	25	26.6	24.9	28.1
14	20.6	25.3	23.7	24.9	21.9	21.9	22	20	22	19.5	29.6	23.7	24.4	26.2	31	26.2	20.8	24.3	28.8	22.4	25.6	27.3	24.6	27.9
18	21.2	26.8	23.4	24.4	21.2	21.5	21	20.6	22.4	19.8	28.8	23.8	23.7	26.4	30.9	27.3	20	24.9	28.4	24.9	26	27.4	24.8	28.1
21	19.5	26	23.2	23.8	20.4	21	21.1	20	21.6	20.1	28	23.5		27.1	32.1	27.1	20.9	24.8	28.4	25.5	25.9	27.7	24.3	28.9
25	18.9	26.9	24.1	25.3	20.1	21.7	21.1	21.2	20.6	20.9	29.1	23.3		27.9	32	26.1	21.7	25.55	29.14	26.2	27.9	28.5	24.6	29.3
28											28.2	23.2		27.7		25.8	20.7	25.6	28.9	26	26.6	27.3	24.1	28.1
31											30.6	24.6		29.2		25.9	20.5	25.4	29	26	27	28.7	23.8	28.9
34											30	23.7		28.9		26.2	22.4	25.5	29.6	25		26.8	23.9	27.8
Fig. 4k (HT1197 TV)
Days	Vehicle + NTD T cells					Rosi + NTD T cells							Vehicle + CAR-1									Rosi + CAR-1
1	92.41	63.5	51.58	89.12	82.49	71.63	94.1	106.28	68.37	72.79	62.99	74.07	76.77	44.34	46.49	46.73	90.68	59.34	46.93	60.75	28.3	85.82	97.46	70.43	67.37	68.15	51.19	47.63	76.94	61.76
7	119.16	121.02	102.78	147.42	105.42	103.83	109.75	108.25	141.65	99.55	62.96	76.39	116.18	120.09	58.05	54.63	113.27	75.15	83.62	106.29	84.44	119.74	119.1	88.33	81.51	95.91	67.99	75.69	95.03	82.54
14	216.87	174.35	110.13	256.8	159.65	162.66	122.46	179.85	139.28	134.33	72.1	95.18	179.29	135.89	72.59	74.24	318.93	92.44	130.59	179.54	118.81	159.11	187.08	83.87	94	114.71	85.85	89.77	99.8	97.38
21	228.56	181.2	117.02	382.56	234.54	167.12	131.37	178.94	146.18	189.73	105.96	129.83	248.02	142.58	83.49	83.09	289.54	107.98	137.76	183.07	143.62	189.39	181.86	82.12	89.64	122.76	89.18	96.37	125.38	94.91
27	254.74	236.29	126.88	457.43	310.19	171.95	145.8	201.21	166.31	202.6	151.59	135.85	309.52	150.91	88.29	104.07	292.68	144.65	140.35	194.1	167.78		183.05	84.28	101.85	134.96	97.55	104.8	136.93	102.03
35	276.24	256.65	161.28	482.46	439.1	187.5	163.65	238.51	173.65	189.88	170.12	192.45	332.67	155.85	107.71	121.85	286.47	143.15	138.8	188.92	265.12		196.27	85.54	134.4	161.6	90.87	110.37	123.87	112.62
41	320.76	313.58	204.37	517.95	480.9	192.16	231.89	299.62	181.53	236.32	235.84	152.99	420.48	162.52	182.28	154.67	259.33	171.7	133.24	190.82	261.14		222.41	88.54	190.58	177.4	119.77	108.49	147.98	115.82
48	492.84	472.58	330.42	614.81	632.26	262.1	271.63	325.32	263.42	326.26	357.25	190.08	475.08	173.42	245.31	173.43	270.28	215.29	171.1	194.91	351.56		255.76		289.53	161.92	120.44	149.03	166.83	100.24
55	510.52	554.45	410.81	660.07	758.23	280.73	313.03	423.74	301.13	491.35	441.65	170.85	497.65	181.05	409.5	176.94	306.18	226.6	205.82	233.49	429.18		298.05		373.06	179.66	178.11	132.45	183.84	105.64
63	751.13	635.13	476.33	704.96	876.85	321.03	348.06	482.41	350.99	539.96	614.57	245.55	598.07	199.54	527.08	295.54	371.62	226.64	237.91	252.56	511.45					273.64	270.63	127.2	221.22	154.82
68	831.87	680.79	599.35	826.17	1052.22	345.57	356.82	521.04	359.87	602.02	828.73	265.58	738.84	252.99	545.01	334.81	326.63	227.57	244.54	191.4	564.41					271.42	350.77	110.33	207.01	148.02
75	900	789.45	815.49	995.54	1214.62	379.67	371.84	771.15	393.66	951.53	1168.81	358.26	1084.2	305	632.5	474.22	344.11	261.18	286.58	207.26	702.94					335.35	406.36	73.69	300.97	125.64
82	1017.78	847.49	943.28	1366.69	1292.01	457.26	456.42	828.13	486.6	1567.42	1174.51	401	1230.47	371.64	763.72	488.05	415.29	260.06	388.78	274.84	759.26					426.1	489.91	125.32	324.28	141.25
Fig. 4l (HT1197 BW)
Days	Vehicle + NTD T cells					Rosi + NTD T cells							Vehicle + CAR-1									Rosi + CAR-1
1	27.3	27	23.4	35	22.3	30	27.7	27.8	29.7	32.3	26.7	32.5	26.3	30.2	32.3	24.7	30.5	30.8	29.5	29.8	28.9	22.1	27.2	26.4	30.4	22.7	26.2	25	24.4	25
7	28.6	29	25.8	36.6	23.6	31.9	28.8	30.9	30.7	33	29	32.7	26.4	30.6	33	24.6	30.9	32.9	28.1	30.8	27.7	25	27.1	28.7	33.7	26	27.7	25.3	25.9	23.9
14	28.3	28.6	27.5	37	23.9	33.1	28.1	30.5	31.9	35	30.1	33.8	27.7	30	32.6	23.6	32	34.4	30	31.4	30.8	25.2	26.8	27.7	32.1	26.2	29.6	25.4	26.8	25.2
21	29.9	29.1	27.8	36.1	23.4	33.2	27.6	31.5	31	34.2	29	33.8	28	30.2	33.1	24	31.5	33.3	29.4	31.1	29.8	24.4	26.6	28.2	25.4	26	29	25.7	26.7	24.5
27	29.7	31.8	31.4	38.4	23.7	35.3	31	32.8	33.3	36.6	29.4	36.1	29.5	31.2	34.8	25.4	32.5	34.6	31.2	32.4	31.4		29	30.3	32	25.5	30.3	26.3	27.2	24.6
35	30.1	29.8	29.9	37.9	24.1	33.9	29.9	31.3	30.1	35.2	29.8	35.6	28.4	30.8	34.1	24.8	31.9	33.3	30.4	32.2	31.1		27	24.1	29	26.1	31.4	26	27.1	25
41	30.9	29.8	30	37.5	24	33.5	28.8	31.6	28.6	35.1	30.2	34.9	29.3	32.2	34.6	25.8	31.3	34.3	30.6	31.6	31.2		26.2		29.2	27	31.6	26.9	27	25.5
48	31.7	31.3	31.9	37.2	23.8	35.5	31	32.9	33.1	36.6	29.6	35.6	31.7	34.1	36.5	28.2	31.6	34.2	31.6	31.5	30.8		30.1		30.6	27.5	31.4	26.8	28.4	25.8
55	29.5	30.8	30.5	37.7	23.7	34.1	29.7	31.8	31.1	37	29.6	36	29.4	32.5	35.2	26.2	32	33.4	30.7	32.1	30.9		27.6		27.3	27.7	31.8	27.8	28.8	26.3
63	29.5	30.6	30.9	37.3	23.5	34.1	29.2	32.7	31.8	35.3	28.7	34.7	29.6	32	35.1	26	31.6	34.2	31	32.5	30.7		28.4		31.5	27.2	32.5	26.8	28.2	26.3
68	29.9	30	30.1	39.6	26.2	33.9	28.8	32.3	31.4	37.2	30.2	36.5	29.6	32.2	35.2	25	33.4	35.8	32.1	33.1	31.1		28.2			28.4	32.9	28.6	29.1	27.2
75	31	31.2	30.7	38.9	25.3	35.1	30.4	31.9	32.8	37.2	30.4	36.4	31	32.9	35.7	26.3	32.6	35	31.2	32.3	31.3		27			29.9	32.6	29.5	31.2	28.2
82	30.3	30.7	30.5	39.2	24.5	35.1	29.6	31.8	31.1	38.2	30.9	37.7	30.9	32.7	35.2	25.3	32.6	36.2	32.3	32.9	31.9		24.8			28.5	33.7	28.6	30	28.2

## Sheet: Fig. 5
Fig. 5b
Concentration of EV	RT112-Parental			RT112-EV Res.
0.1	1.01659	0.995709	0.987699	1.00007	1.00001	0.999917
0.5	0.789566	0.803825	0.799434	0.97574	0.973516	0.950847
1	0.700312	0.731794	0.731557	0.969448	0.972425	0.981794
2	0.560056	0.610988	0.596595	0.946715	0.970722	0.931393
4	0.318751	0.339482	0.328102	0.965197	0.956771	0.959476
6	0.169775	0.162854	0.167395	0.935801	0.933963	0.942699
8	0.145569	0.144334	0.149907	0.903491	0.945781	0.939473
12.5	0.0831807	0.0838215	0.0694215	0.856552	0.875376	0.861284
25	0.0484001	0.0458976	0.0464005	0.564814	0.575526	0.535499
50	0.0362219	0.034115	0.0383317	0.258658	0.239079	0.271721
Fig. 5e
Parental	EV Res.
1.01707	1.30134
0.982926	1.27365
1.01147	1.14911
0.98853	1.12409
Fig. 5f and 5g
Pre (H-score)	Post (H-score)
300	300
280	300
290	270
300	300
260	300
220	300
200	200
160	300
265	300
300	300
200	300
240	300
290	280
120	300
40	120
10	10
240	160
Fig. 5i
EV ug/ml	RT112-Parental			RT112-EV Resistant
0	1.00345	1.04163	0.958397	0.970215	0.997603	1.03424
5	1.41328	1.41697	1.55965	1.07551	1.10306	1.17282
10	1.91296	1.92747	2.05769	1.0858	1.25117	1.15653
20	2.73805	2.81579	2.82754	1.40457	1.37367	1.41465
Fig. 5j
	RT112-Parental			RT112-EV Resistant
1:4	2.87853	2.98864	3.06373	2.71223	2.58598	2.78707
1:2	3.8432	3.84468	4.06669	3.76648	3.58423	4.04204
1:1	4.56621	4.51264	4.50653	4.85437	4.649	5.21921
2:1	4.69043	4.85673	4.72813	5.93472	6.21891	4.56621
Fig. 5k
	RT112-Parental			RT112-EV Resistant
1:4	0.568505	0.606428	0.652316	0.810373	0.76746	0.784314
1:2	0.876424	0.98912	1.02617	0.965251	1.0322	1.00381
1:1	1.83284	1.77494	1.96734	1.55063	1.70882	1.67813
2:1	3.11042	2.9274	3.07977	2.47525	2.52334	2.59336
Fig. 5l	RT112 (CTRL)										RT112 EV Res.										RT112 CTRL+ 4mg/kg EV				RT112 EV Res + 4mg/kg EV
1	49.66	83.14	55.54	72.02	85.84	63.52	58.61	80.78	57	55.84	66.09	51.29	49.78	29.58	49.7	128.46	77.29	94.19	60.83	85.03	48.37	58.51	57.45	79.82	49.41	135.44	78.19	37.95	59.53
7	147.18	146.56	183.87	332.77	157.42	107.31	157.39	225.89	88.18	126.35	228.88	83.07	93.99	111.17	172.29	287.47	171.57	131.67	195.16	181.96	106.09	68.84	168.94	82.71	71.21	179.37	117.48	72.67	65.4
14	579.02	461.93	511.53	669.77	528.71	287.22	321.33	708.99	141.85	260.38	636.62	166.41	264.59	237.45	399.68	810.42	518.54	308.78	381.78	391.91	98.56	96.61	184.77	87.69	89.51	657.16	429.89	208.62	139.66
21	1096.66	752.56	1129.15	1253.09	1243.85	563.74	665.02	620.93	385.51	422.98	1410.98	319.99	481.66	628.82	822.8	935	1025.42	541.25	586.45	1109.15	96.01	99.07	570.03	88.23	169.7	867.58	1090.9	295.87	259.94
28	1144.17	1540.73	1826.58	1456.12	1198	1061.97	764.5	710.42	633.56	773.52	905.34	787.71	816.26	767.7	1509.31	948.36	1121.16	852.22	1105.29	1271.28	212.42	244.33	1140.61	251.84	536.1	1506.64	1667.53	758.08	531.43
34		1712.24	2341.46		782.48	1404.34	885.37	916.98	859.32	885.06	788	1100.92	936.79	792.86	1841.28	929.29	1248.81	1157.73	1217.95	1145.58	329.16	513.79	1365.83	373.38	558.16	2288.31	2166.4	982.4	861.23
Fig. 5m
	EV Res + NTD					EV Res + CAR1
1	81.76	120.49	129.5	201	98.1	120.88	102.16	113.89
3	124.67	160.89	204.53	260.98	159.51	189.87	127.66	181.59
6	142.61	233.96	361.7	500.65	219.09	188.2	185.35	168.48
10	180.28	478.99	655.69	602.31	467.31	109.17	118.68	105.64
13	195.4	699.6	816.88	577.47	578.29	113.54	102.72	99.37
17	226.47	948.59	1013.57	499.81	877.08	119.09	110.12	109.77
19	317.86	1080.24	1210.1	519.94	621.17	112.2	103.09	108.42
24	436	1354.08	1726.36		848.11	91.95	117.65	101.76
27	476.98	1588.86	1751.45		928.23	79.38	125.27	125.36
31	635.43	1970.11	1130.37		1088.36	115.13	199.68	184.94

## Sheet: Supp Fig. 1
Supp Fig. 1a - CAR constructs
Hours	NTD T Cells					CAR-1		CAR-2		CAR-3		CAR-4		CAR-5		CAR-6
0	1	1	1	1	1	1	1	1	1	1	1	1	1	1	1	1	1	1
8	1.46259	1.37198	1.33377	1.25362	1.26039	1.28281	1.30591	1.35135	1.29263	1.3552	1.24866	1.22631	1.21308	1.32234	1.25117	1.37513	1.40943	1.36429
16	1.93182	1.80713	1.72975	1.62038	1.70389	1.61833	1.58926	1.73855	1.63923	1.86701	1.58889	1.44758	1.4659	1.69136	1.63326	1.76744	1.79852	1.73893
24	2.30737	2.28213	2.13188	2.27767	2.19026	1.82418	1.62091	1.89138	1.77617	2.50044	1.97476	1.61867	1.73212	2.01528	2.00802	2.19926	2.19335	2.14848
32	2.983	2.90134	2.60462	3.06083	2.70725	1.72153	1.52446	1.3927	1.30673	3.05753	2.42106	1.55324	1.76778	2.22547	1.97038	2.72718	2.73415	2.67949
40	3.7746	3.70313	3.24467	3.65022	3.40891	1.4492	1.15408	0.960264	0.900162	3.64476	2.85621	1.45866	1.70661	2.24875	1.75631	3.47908	3.48149	3.41404
48	4.74027	4.64405	3.98529	4.13597	4.01873	1.00775	0.766557	0.638683	0.61169	4.27761	3.28356	1.30886	1.63243	2.08097	1.40795	4.57481	4.50388	4.23338
56	5.87211	5.74309	4.74734	4.71342	4.57629	0.543486	0.342315	0.376168	0.354636	4.78745	3.65786	1.16012	1.53802	1.85516	0.974885	5.58481	5.52023	5.12338
64	7.08547	6.86205	5.52843	5.38121	5.29964	0.256556	0.147992	0.228199	0.219089	5.23778	3.95589	1.01949	1.39592	1.50461	0.609359	6.59804	6.54521	5.91425
72	8.23407	7.95442	6.25101	6.32486	6.095	0.0940995	0.0552112	0.154332	0.147685	5.90361	4.46032	0.930748	1.32176	1.28059	0.381623	7.44309	7.42179	6.58112
80	9.02671	8.79853	6.87948	6.941	6.74788	0.042993	0.0190638	0.112528	0.106812	6.46984	4.94882	0.844285	1.24661	1.05487	0.258811	7.93267	7.92736	7.0797
88	9.67946	9.42625	7.37861	7.37665	7.09398	0.0211763	0.0109771	0.0863687	0.080417	7.20921	5.52659	0.816578	1.26304	0.975397	0.187696	8.36483	8.31425	7.45827
Supp Fig. 1c - RT112/KO
	RT112-control			RT112-Nec4-KO1			RT112-Nec4-KO2
Time	mean	SEM	N	mean	SEM	N	mean	SEM	N
0:00:00	1	0	3	1	0	3	1	0	3
4:05:00	1.11033	0.0178218	3	1.10547	0.00560206	3	1.12563	0.00519684	3
8:05:00	1.21891	0.0153876	3	1.29327	0.00484163	3	1.25145	0.00873276	3
12:05:00	1.4262	0.0237134	3	1.51178	0.00701087	3	1.45507	0.00811235	3
16:05:00	1.7164	0.0331431	3	1.71441	0.00063659	3	1.73716	0.00311457	3
20:05:00	1.98965	0.0323027	3	1.96132	0.00406066	3	2.00077	0.00533571	3
24:05:00	2.25108	0.0305015	3	2.2742	0.00704622	3	2.24734	0.00919511	3
28:05:00	2.58942	0.0335719	3	2.6572	0.00591928	3	2.54339	0.0192521	3
33:00:00	3.10222	0.0422351	3	3.13809	0.00472946	3	2.97723	0.0152656	3
36:05:00	3.5179	0.0500167	3	3.58115	0.00811897	3	3.37639	0.0162009	3
40:05:00	4.0071	0.0455077	3	4.15916	0.0215477	3	3.80039	0.0217248	3
44:05:00	4.55784	0.0533646	3	4.86046	0.0321418	3	4.24557	0.0339431	3
48:05:00	5.23982	0.0716214	3	5.6536	0.0279228	3	4.8089	0.0337324	3
52:00:00	5.96242	0.0938703	3	6.5001	0.0351605	3	5.47214	0.0414597	3
Supp Fig. 1f	UMUC9
NECTIN4 CAR												NTD
Hours	E:T = 2:1			E:T = 1:1			E:T = 1:2					E:T = 2:1			E:T = 1:1			E:T = 1:2
0	1	1	1	1	1	1	1	1	1		0	1	1	1	1	1	1	1	1	1
4	1.09187	1.05078	1.03759	1.11147	1.09828	1.0739	1.09672	1.07436	1.09779		4	1.07321	1.11553	1.10407	1.10353	1.1456	1.1106	1.12533	1.12855	1.12375
8	1.09834	1.06971	1.0691	1.19149	1.17105	1.16172	1.22059	1.16981	1.21267		8	1.24049	1.29119	1.26488	1.27152	1.32681	1.29612	1.26665	1.29906	1.3246
12	0.97146	0.980799	0.987581	1.18382	1.16975	1.1635	1.27353	1.21574	1.26959		12	1.41107	1.46314	1.43945	1.45687	1.51658	1.46281	1.41926	1.47719	1.50962
16	0.794985	0.812939	0.782458	1.09508	1.06284	1.08621	1.27323	1.21248	1.27239		16	1.54413	1.62334	1.58851	1.61943	1.68335	1.61431	1.55974	1.64325	1.66984
20	0.608596	0.617092	0.559271	0.937914	0.915179	0.93144	1.22154	1.15808	1.2227		20	1.6739	1.7772	1.71933	1.77486	1.83611	1.7768	1.70014	1.795	1.82527
24	0.452749	0.459736	0.399798	0.763582	0.742973	0.749961	1.12535	1.06507	1.13753		24	1.85555	1.97104	1.88884	1.96998	2.03622	1.96645	1.86501	1.97522	2.02202
28	0.307742	0.31254	0.292227	0.593573	0.564096	0.583636	1.04218	0.954694	1.03529		28	2.05424	2.17761	2.06676	2.18813	2.24935	2.15005	2.03581	2.17571	2.21868
32	0.211172	0.2235	0.214776	0.446392	0.425721	0.449876	0.941726	0.824699	0.922339		32	2.2388	2.38107	2.25339	2.38728	2.44162	2.3257	2.20067	2.36239	2.40717
36	0.151432	0.160628	0.160044	0.328981	0.310279	0.34805	0.837689	0.720849	0.81602		36	2.41761	2.5656	2.41879	2.56536	2.63313	2.4693	2.35632	2.50886	2.56628
40	0.115871	0.11734	0.120719	0.240692	0.228193	0.264088	0.753285	0.612362	0.708624		40	2.59313	2.73182	2.56649	2.73565	2.81521	2.6217	2.51742	2.64519	2.70909
44	0.0868851	0.0882262	0.0907194	0.178149	0.164728	0.199659	0.653447	0.501283	0.602952		44	2.77059	2.91622	2.7047	2.90778	2.98475	2.75569	2.66375	2.7933	2.8378
48	0.0707118	0.0655401	0.0704654	0.136152	0.124485	0.156163	0.562443	0.406678	0.517173		48	2.93601	3.07074	2.81213	3.04484	3.10225	2.84546	2.79358	2.90096	2.93767
52	0.0568244	0.0529802	0.0558692	0.110146	0.0999738	0.119508	0.478749	0.324034	0.434848		52	3.05368	3.17404	2.87672	3.14527	3.19219	2.903	2.91262	2.98545	3.01063
56	0.0472471	0.0430919	0.0452725	0.0865277	0.0768395	0.0961597	0.391183	0.257502	0.35076		56	3.17586	3.24883	2.94122	3.22598	3.25139	2.9353	3.01108	3.05669	3.06724
60	0.0405809	0.0348013	0.0359433	0.0729538	0.0594032	0.0776271	0.31987	0.201501	0.286448		60	3.27904	3.27919	2.93592	3.29498	3.2812	2.93263	3.10892	3.09982	3.09846
64	0.0335454	0.0305113	0.0297681	0.0630075	0.047011	0.0633544	0.255218	0.157591	0.233456		64	3.34586	3.26364	2.91313	3.30335	3.26328	2.90203	3.18544	3.11149	3.09381
68	0.0289837	0.0239409	0.0240865	0.0512492	0.0378437	0.0512932	0.198985	0.128026	0.185357		68	3.34499	3.2413	2.88935	3.29031	3.23262	2.87944	3.22259	3.10284	3.08553
72	0.0259302	0.0195853	0.0185987	0.0384397	0.0307718	0.0393022	0.151	0.0944613	0.138149		72	3.38835	3.2413	2.86779	3.31489	3.2324	2.92234	3.24607	3.10213	3.08919
Supp Fig. 1g	UMUC9 NECTIN4 KO
NECTIN4 CAR											NTD
Hours	E:T = 2:1			E:T = 1:1			E:T = 1:2				Hours	E:T = 2:1			E:T = 1:1			E:T = 1:2
0	1	1	1	1	1	1	1	1	1		0	1	1	1	1	1	1	1	1	1
4	1.08236	1.09862	1.05947	1.1144	1.12055	1.13201	1.13084	1.12843	1.15368		4	1.10188	1.06313	1.09151	1.107	1.11242	1.18103	1.12136	1.12241	1.12694
8	1.18317	1.2005	1.14072	1.22157	1.2449	1.25606	1.28248	1.27174	1.29253		8	1.23864	1.19663	1.24105	1.24886	1.27385	1.32445	1.28736	1.26372	1.2872
12	1.26395	1.28322	1.19664	1.34244	1.36855	1.35839	1.41982	1.40604	1.44058		12	1.39981	1.36006	1.39609	1.43336	1.45694	1.49614	1.47666	1.45279	1.46173
16	1.33312	1.35895	1.25188	1.44253	1.4815	1.4593	1.56112	1.53781	1.56794		16	1.54749	1.50766	1.53995	1.60567	1.62868	1.67869	1.65064	1.64028	1.65432
20	1.40529	1.43715	1.32803	1.56248	1.60853	1.56945	1.6914	1.68848	1.70771		20	1.70846	1.6693	1.70101	1.79686	1.81853	1.87194	1.85046	1.84829	1.86141
24	1.49648	1.54364	1.4047	1.69015	1.75586	1.71116	1.84931	1.85312	1.86557		24	1.89462	1.86791	1.89258	2.01552	2.01108	2.08044	2.06008	2.05724	2.08183
28	1.5982	1.65265	1.49811	1.8451	1.92593	1.84767	2.01473	2.02463	2.03818		28	2.09435	2.04859	2.09201	2.23037	2.24701	2.29739	2.28492	2.26213	2.31335
32	1.72976	1.78576	1.63298	2.01119	2.11661	2.0242	2.20613	2.23172	2.23225		32	2.3287	2.29076	2.30075	2.48017	2.49031	2.54082	2.53683	2.52491	2.58588
36	1.87252	1.93824	1.77356	2.20497	2.32412	2.23041	2.41739	2.44538	2.43882		36	2.5789	2.52295	2.52456	2.72327	2.74665	2.81466	2.79409	2.79063	2.85421
40	2.03426	2.09387	1.89382	2.38945	2.52035	2.45193	2.6361	2.66968	2.68198		40	2.82112	2.75513	2.75398	2.98986	2.9896	3.06923	3.03856	3.05098	3.09679
44	2.17989	2.26299	2.02085	2.60297	2.75459	2.71165	2.86998	2.9081	2.92843		44	3.05589	2.98887	2.99551	3.2443	3.2377	3.33639	3.30071	3.29859	3.3445
48	2.33571	2.44804	2.18396	2.82663	2.97556	2.95856	3.12164	3.14346	3.17904		48	3.30727	3.2384	3.23078	3.497	3.48485	3.58383	3.57101	3.54647	3.6085
52	2.49772	2.62096	2.37003	3.05163	3.21466	3.24382	3.37949	3.38822	3.44625		52	3.52278	3.48677	3.42693	3.71672	3.73967	3.84364	3.79651	3.76903	3.86194
56	2.67578	2.81022	2.53674	3.2903	3.45275	3.53433	3.64945	3.63948	3.73588		56	3.76259	3.73571	3.63254	3.96263	3.96149	4.09175	4.02914	4.02506	4.1037
60	2.85932	2.99067	2.70683	3.51758	3.69023	3.86434	3.89959	3.87697	3.99286		60	3.96561	3.9361	3.82534	4.18547	4.17588	4.34496	4.25546	4.22678	4.34367
64	3.02268	3.18961	2.89003	3.70219	3.89662	4.16293	4.12833	4.07591	4.23976		64	4.14436	4.13629	3.96518	4.33971	4.33518	4.53841	4.42108	4.40908	4.5095
68	3.20904	3.38239	3.10656	3.92813	4.1286	4.47658	4.36528	4.25323	4.48158		68	4.29585	4.3063	4.07192	4.471	4.47384	4.70326	4.59474	4.5684	4.68142
72	3.43086	3.52117	3.37283	4.14129	4.27299	4.86662	4.58575	4.44802	4.68755		72	4.45721	4.44147	4.16181	4.65376	4.58376	4.85911	4.77501	4.81731	4.86421
Supp Fig. 1h	UMUC3
NECTIN4 CAR											NTD
Hours	E:T = 2:1			E:T = 1:1			E:T = 1:2				Hours	E:T = 2:1			E:T = 1:1
0	1	1		1	1		1	1			0	1	1		1	1
4	1.0857	1.09803		1.1122	1.09459		1.11454	1.14231			4	1.13617	1.11771		1.12161	1.11051
8	1.21305	1.23017		1.22021	1.20944		1.2325	1.26992			8	1.27149	1.24922		1.24897	1.24454
12	1.404	1.42349		1.42655	1.42299		1.45319	1.48573			12	1.47749	1.462		1.47482	1.46179
16	1.62541	1.67323		1.67033	1.64189		1.72951	1.74836			16	1.73791	1.73015		1.74478	1.73848
20	1.82353	1.88312		1.88939	1.88237		1.98364	2.02508			20	1.99818	1.96897		2.00225	2.00557
24	2.0221	2.0873		2.13274	2.13534		2.25683	2.27659			24	2.2663	2.2653		2.30759	2.26639
28	2.27172	2.34943		2.43436	2.43124		2.571	2.58011			28	2.64577	2.61216		2.67966	2.64426
32	2.56599	2.65438		2.72571	2.70592		2.91534	2.90994			32	3.03646	3.00085		3.02312	3.06778
36	2.8083	2.95325		3.0146	3.02401		3.2564	3.27338			36	3.44678	3.40706		3.37558	3.43619
40	3.05793	3.2068		3.30711	3.30257		3.5969	3.59913			40	3.79007	3.79391		3.75941	3.83674
44	3.31353	3.4458		3.57996	3.58719		3.89599	3.88573			44	4.15748	4.19072		4.07337	4.22519
48	3.58644	3.67978		3.8917	3.8432		4.22809	4.22211			48	4.57243	4.63365		4.4372	4.63521
52	3.83741	3.89159		4.16758	4.08428		4.57584	4.56726			52	4.91909	5.05579		4.7669	5.00724
56	3.90535	4.109		4.43146	4.32076		4.91477	4.91909			56	5.23363	5.41304		5.11249	5.43925
60	4.10511	4.37138		4.72108	4.60272		5.30094	5.35923			60	5.53092	5.73342		5.43482	5.89088
64	4.27396	4.56064		4.95113	4.86284		5.71528	5.81235			64	5.79189	6.03359		5.82027	6.32443
68	4.57943	4.76744		5.22311	5.14019		6.14912	6.19432			68	6.08049	6.39055		6.22297	6.85818
72	4.74634	4.93321		5.50564	5.58028		6.5784	6.6399			72	6.37849	6.68802		6.61842	7.34308
Supp Fig. 1i	UMUC3-hNECTIN4 OE
NECTIN4 CAR											NTD
Hours	E:T = 2:1			E:T = 1:1			E:T = 1:2				Hours	E:T = 2:1			E:T = 1:1
0	1	1	1	1	1	1	1	1	1		0	1	1	1	1	1	1
4	1.14014	1.13911	1.14621	1.1423	1.13405	1.11638	1.11407	1.13611	1.1167		4	1.12675	1.12014	1.12128	1.12078	1.13841	1.12612
8	1.24266	1.24746	1.25131	1.25998	1.25635	1.24373	1.24887	1.29175	1.26348		8	1.29023	1.30845	1.31079	1.28809	1.32472	1.28303
12	1.34681	1.33275	1.33936	1.41634	1.38198	1.38232	1.41667	1.44098	1.41389		12	1.52458	1.56007	1.54082	1.53511	1.56242	1.53052
16	1.39578	1.41456	1.39533	1.53543	1.52053	1.50707	1.54202	1.58758	1.54701		16	1.78637	1.81184	1.80088	1.78271	1.8283	1.77772
20	1.34327	1.34769	1.36297	1.54724	1.56652	1.51457	1.64115	1.64034	1.61299		20	2.03701	2.06184	2.06414	2.04452	2.09315	2.03275
24	1.23691	1.19582	1.26633	1.47792	1.45916	1.41837	1.60434	1.62664	1.65165		24	2.34581	2.36911	2.40364	2.39049	2.43276	2.38592
28	1.15577	1.09472	1.14679	1.37458	1.35181	1.34353	1.57755	1.60405	1.60762		28	2.70277	2.75854	2.7863	2.77065	2.80129	2.77492
32	1.0624	1.01538	1.0414	1.25886	1.23865	1.20234	1.52355	1.5121	1.53684		32	3.13375	3.15842	3.19752	3.1709	3.1885	3.15327
36	0.96917	0.925007	0.964723	1.17407	1.13057	1.09446	1.42908	1.42932	1.47057		36	3.52887	3.55713	3.61997	3.53095	3.59147	3.54423
40	0.882726	0.866116	0.866472	1.08155	1.03163	1.01976	1.37578	1.34917	1.42552		40	3.94113	3.97909	4.04402	3.91484	3.98774	3.90733
44	0.812067	0.807659	0.812099	0.992688	0.95111	0.941304	1.31543	1.29379	1.36099		44	4.3551	4.41151	4.49344	4.31438	4.38969	4.29689
48	0.767812	0.758196	0.768367	0.942632	0.882054	0.892414	1.24239	1.20883	1.30228		48	4.81166	4.84688	4.96735	4.67385	4.79851	4.66097
52	0.740965	0.706556	0.720991	0.871766	0.809807	0.823046	1.19952	1.15535	1.24401		52	5.19963	5.23277	5.35816	5.0237	5.11783	5.00602
56	0.679156	0.659849	0.682799	0.819319	0.753228	0.769541	1.13043	1.08219	1.20826		56	5.54687	5.56581	5.72478	5.39049	5.50051	5.34448
60	0.66706	0.634755	0.658163	0.774466	0.710721	0.725699	1.0753	1.0325	1.12992		60	5.8844	5.89546	6.08192	5.76404	5.87984	5.71781
64	0.634164	0.611836	0.632653	0.733408	0.693312	0.677243	1.04019	0.948703	1.07557		64	6.18305	6.14797	6.35146	6.13457	6.285	6.1229
68	0.631804	0.5821	0.605685	0.686024	0.656753	0.634987	0.962775	0.915331	1.01119		68	6.50472	6.4682	6.63834	6.4544	6.72711	6.51638
72	0.628411	0.573832	0.606414	0.653262	0.614101	0.590136	0.91286	0.870446	0.972969		72	6.82709	6.774	6.98936	6.93695	7.19419	6.94107
Supp Fig. 1k - UMUC1-hN4 OE								Supp Fig. 1l - Kill Index
Time (hours)	UMUC-1 Parental			UMUC-1 N4 OE					NECTIN4-CAR			Nontransduced T-Cells			Target Cells Only [Reference]
0	1	1	1	1	1	1		UMUC9-Control	4.6094	4.76366	4.61701	0.966437	0.952192	1.02669	1.04262	0.953273	1.0082
6	1.16321	1.16962	1.20945	1.02927	1.02466	1.0526		UMUC9-Nectin4-KO 1	1.23095	1.17807	1.15971	1.04461	1.04252	1.00725	0.997129	1.0151	0.988146
12	1.45712	1.4421	1.46208	1.16205	1.12207	1.18998		UMUC9-Nectin4-KO 2	1.09927	1.18865	1.16405	1.01071	0.99982	0.991809	0.9966	1.02071	0.983404
18	1.66252	1.62466	1.66394	1.30789	1.23305	1.30384		UMUC3-Control	1.17022	1.18255	1	1.03384	0.987189	1	1.01315	0.987189	1
24	1.77386	1.79564	1.8063	1.26346	1.18187	1.30198		UMUC3-hNectin4 OE	3.1352	3.22925	3.26855	0.95653	0.935393	0.958365	0.991859	1.00828	1.01607
30	1.87414	1.97071	1.8804	1.22582	1.10789	1.27785
36	1.90595	2.04292	1.92007	1.15107	1.00555	1.26795
42	1.87483	2.09673	1.95741	1.04496	0.938348	1.21473
48	1.78354	2.17302	1.92707	0.941976	0.837855	1.15532
54	1.72614	2.11376	1.85706	0.89127	0.776202	1.05322
60	1.64938	2.15668	1.76429	0.775222	0.679408	0.962871
66	1.48617	2.18256	1.66219	0.647674	0.580765	0.827352
72	1.36584	2.13965	1.59977	0.512284	0.477189	0.653465
Supp Fig. 1m
UMUC-3	-15.4374	-17.1527	-38.5935
647V	1017.15	1042.02	1198.97
UMUC-9	4669.81	4828.47	4814.75
HT1197	4979.42	5138.08	5472.56
HT1376	6233.28	6065.18	6180.1
UMUC-1	421.098	334.477	750.429
RT112	2132.93	2187.82	2499.14

## Sheet: Supp Fig. 2
Supp Fig. 2a
DMSO	Rosiglitazone	T0070907
1	3.12998	0.309874
1	2.50276	0.280363
1	3.10274	0.269951
1	2.22903	0.283822
1	4.826	0.774545
1	5.183	0.688942
1	2.928
1	2.034
1	3.17809
1	3.26069
1	4.027
1	3.133
Supp Fig. 2i
Concentration	BMS-687453
-9.3	1	1
-9.0103	1.05526	1.06522
-8.70927	1.05216	1.05226
-8.40824	1.04289	1.07191
-8.10721	1.06453	1.06856
-7.80618	1.05835	1.07191
-7.50515	1.12017	1.125
-7.20412	1.08308	1.08863
-6.90309	1.11399	1.13503
-6.60206	1.10162	1.13169
-6.30103	1.15804	1.19523
-6	1.22141	1.25962

## Sheet: Supp Fig. 3
Supp Fig. 3b
Hours	DMSO		Rosi
0	1	1	1	1
4	1.06643	1.06357	1.04104	1.00047
8	1.16521	1.15548	1.10426	1.06976
12	1.29654	1.26978	1.22265	1.17697
16	1.46917	1.43755	1.377	1.31945
20	1.65888	1.62606	1.55246	1.49438
24	1.91308	1.87452	1.79343	1.72332
28	2.20327	2.16312	2.06651	1.98766
32	2.51165	2.49464	2.36101	2.33445
36	2.84823	2.84703	2.73961	2.68245
40	3.18667	3.18587	3.09138	3.02507
44	3.4896	3.50254	3.42757	3.37496
48	3.80434	3.83687	3.81647	3.75119
52	4.09182	4.13363	4.17552	4.10758
56	4.32188	4.3783	4.49417	4.43497
60	4.51401	4.60694	4.80633	4.75489
64	4.63879	4.7944	5.07516	5.03967
68	4.67974	4.9003	5.29967	5.2371
72	4.68769	4.96997	5.50496	5.41839
Supp Fig. 3c
Hours	DMSO		Rosi
0	1	1	1	1
4	1.10282	1.10224	1.09421	1.06488
8	1.21925	1.22538	1.20473	1.15444
12	1.41536	1.41829	1.37468	1.32101
16	1.63772	1.63432	1.57678	1.52288
20	1.8612	1.86061	1.77336	1.70295
24	2.12913	2.1223	2.00625	1.91959
28	2.40178	2.39828	2.25564	2.17456
32	2.68122	2.63389	2.53986	2.4574
36	2.98724	2.93938	2.8558	2.77393
40	3.27238	3.23538	3.1648	3.0906
44	3.54066	3.50781	3.47905	3.41027
48	3.79324	3.77739	3.80574	3.76175
52	4.02968	4.00866	4.09486	4.0739
56	4.22283	4.17685	4.36491	4.35054
60	4.39821	4.32383	4.60313	4.61004
64	4.52103	4.41838	4.82376	4.82473
68	4.58829	4.46084	4.98337	4.98615
72	4.64324	4.48349	5.12517	5.1034
Supp Fig. 3d
Hours	RT112 + CAR5					RT112-Rosi + CAR5			UMUC3 + CAR5
0	1	1	1	1	1	1	1	1	1	1	1
4	1.16452	1.15704	1.11013	1.14579	1.13217	1.13896	1.14453	1.13738	1.04922	1.00511	0.984501
8	1.33642	1.32843	1.27484	1.3247	1.30849	1.32452	1.35133	1.32963	1.11564	1.09499	1.07007
12	1.48421	1.491	1.39837	1.47984	1.47385	1.43089	1.47496	1.45238	1.19926	1.1783	1.15822
16	1.6122	1.61307	1.56141	1.63898	1.66535	1.42016	1.46577	1.44043	1.32266	1.30654	1.26445
20	1.69824	1.69492	1.72971	1.81522	1.87992	1.35162	1.40656	1.37142	1.41908	1.48995	1.4824
24	1.74682	1.73701	2.02179	2.12149	2.22385	1.26658	1.29944	1.24309	1.66352	1.74315	1.7659
28	1.8011	1.81493	2.39358	2.58238	2.68476	1.1063	1.10706	1.00898	1.77781	1.94885	1.9732
32	1.82465	1.87071	2.45296	2.70254	2.85405	0.925089	0.886118	0.74072	2.03203	2.23383	2.25218
36	1.83371	1.93334	2.38736	2.64646	2.81327	0.73476	0.674723	0.512975	2.39649	2.6255	2.70455
40	1.78569	1.9354	2.33565	2.63338	2.8369	0.55952	0.469875	0.313795	2.79737	3.11655	3.15305
44	1.71385	1.92856	2.23103	2.61202	2.80905	0.415331	0.309187	0.189917	3.19926	3.6277	3.62157
48	1.6378	1.90315	2.10773	2.51162	2.70866	0.319496	0.211743	0.11716	3.66251	4.13372	4.196
52	1.55886	1.87202	1.95643	2.39893	2.60067	0.214338	0.131991	0.065262	4.24949	4.81878	4.90313
56	1.48664	1.83593	1.74934	2.26649	2.47778	0.161827	0.0826078	0.0427066	4.90931	5.57326	5.57313
60	1.42732	1.79899	1.59038	2.22403	2.35883	0.121991	0.0605976	0.0318179	5.54518	6.24516	6.24927
64	1.38182	1.76467	1.41202	2.11535	2.19572	0.0926833	0.0443686	0.0267977	6.18577	6.93898	6.91928
68	1.34884	1.74555	1.22432	2.0259	2.06327	0.0730333	0.0351745	0.0233331	7.08968	7.82207	7.59315
72	1.33436	1.74686	1.09888	1.94419	1.9761	0.0613641	0.0296023	0.0217776	7.80007	8.68177	8.35647
Supp Fig. 3e
	RT112-DMSO			RT112-Rosi
0:1	1.02269	1.04184	0.967967	0.994413	0.998504	0.990356
1:1 NTD	1.06877	1.06877	1.07672	0.992565	0.973032	1.02535
1:1 CAR5	5.28529	3.82429	4.51235	6.81818	6.45239	7.53811
1:2 CAR5	3.40617	2.5233	2.28251	5.04345	5.25694	5.77172
1:4 CAR5	1.55771	1.40701	1.53296	3.38317	2.84436	3.53596
Supp Fig. 3f	RT112
Donor B NECTIN4 CAR												Donor NTD
Hours	E:T = 1:1			E:T = 1:2			E:T = 1:4				Hours	E:T = 1:1			E:T = 1:2
0	1	1	1	1	1	1	1	1	1		0	1	1	1	1	1	1
4	1.13815	1.12598	1.11569	1.17541	1.14721	1.13314	1.18375	1.15598	1.17128		4	1.15893	1.15954	1.10813	1.18493	1.16551	1.18118
8	1.21444	1.17284	1.16483	1.27572	1.21402	1.21033	1.31193	1.25296	1.26693		8	1.27481	1.27843	1.24856	1.31383	1.30091	1.33
12	1.12614	1.07021	1.05965	1.29611	1.20524	1.20172	1.4137	1.32683	1.32499		12	1.38384	1.39052	1.35414	1.43023	1.43767	1.45794
16	0.936995	0.836206	0.852922	1.22037	1.08026	1.0864	1.44414	1.35242	1.32904		16	1.49402	1.52667	1.48058	1.58874	1.6083	1.62583
20	0.738567	0.600653	0.655226	1.09137	0.894261	0.949087	1.43535	1.30931	1.28398		20	1.62231	1.67883	1.62449	1.77514	1.8094	1.83493
24	0.562234	0.456939	0.491388	0.95591	0.707365	0.789892	1.39651	1.22902	1.21947		24	1.79121	1.87357	1.78014	1.9645	2.05117	2.07762
28	0.403348	0.327238	0.3569	0.812478	0.536696	0.625351	1.35515	1.1401	1.13986		28	1.97995	2.04928	1.95448	2.17667	2.31159	2.31924
32	0.272554	0.192452	0.230508	0.675113	0.389572	0.502047	1.27084	1.04257	1.05459		32	2.14689	2.28792	2.16978	2.38465	2.58606	2.61926
36	0.178843	0.107298	0.140566	0.545978	0.26178	0.37885	1.16753	0.911664	0.930321		36	2.33561	2.50482	2.38852	2.62948	2.87767	2.88877
40	0.106264	0.0589512	0.08084	0.414918	0.17155	0.272614	1.04101	0.818813	0.819688		40	2.53436	2.75617	2.62532	2.89619	3.19029	3.19478
44	0.0654264	0.0335377	0.0467943	0.310293	0.0996661	0.201486	0.898452	0.703521	0.700281		44	2.76196	2.99788	2.87229	3.14675	3.50209	3.46838
48	0.0399167	0.0232304	0.0283028	0.229001	0.0600219	0.132363	0.758617	0.60518	0.57094		48	2.9462	3.23785	3.10766	3.39791	3.77084	3.72575
52	0.0277964	0.0164165	0.0201164	0.167958	0.0374868	0.0866485	0.623411	0.4957	0.438241		52	3.14219	3.46619	3.33306	3.64613	4.01908	3.97132
56	0.019489	0.0127599	0.0148324	0.120974	0.0250945	0.0555302	0.496478	0.389419	0.33886		56	3.33697	3.6702	3.54731	3.891	4.23297	4.18731
60	0.0153837	0.010112	0.0112799	0.0870561	0.0197071	0.0366778	0.384607	0.300153	0.245553		60	3.50796	3.84758	3.74118	4.08727	4.42659	4.38092
64	0.012718	0.00886593	0.0091341	0.0625871	0.0154286	0.0247919	0.296363	0.232255	0.175237		64	3.67912	4.04655	3.90722	4.29486	4.61993	4.57361
68	0.0112681	0.00772369	0.00822614	0.0454065	0.0126078	0.0181708	0.215802	0.173135	0.128266		68	3.84234	4.21263	4.08776	4.4799	4.79576	4.75562
72	0.0102609	0.00724158	0.0073306	0.034517	0.010707	0.0131111	0.151701	0.124634	0.0915245		72	3.97628	4.39394	4.25837	4.6463	4.94178	4.90462
Supp Fig. 3g	UMUC3
Donor B NECTIN4 CAR												Donor NTD
Hours	E:T = 1:1			E:T = 1:2			E:T = 1:4				Hours	E:T = 1:1			E:T = 1:2
0	1	1	1	1	1	1	1	1	1		0	1	1	1	1	1	1
4	1.14571	1.13849	1.17866	1.1386	1.11548	1.14619	1.12103	1.13603	1.16807		4	1.08085	1.07929	0.977307	1.07985	1.07058	1.02906
8	1.32932	1.32402	1.36259	1.31329	1.29287	1.3342	1.29823	1.30874	1.34055		8	1.24025	1.23274	1.08645	1.24159	1.23283	1.14508
12	1.51433	1.51492	1.5743	1.50357	1.47779	1.53561	1.49752	1.51064	1.53558		12	1.39248	1.37588	1.24332	1.41111	1.40388	1.3191
16	1.69903	1.71695	1.78328	1.7111	1.68516	1.74496	1.69721	1.72603	1.75534		16	1.55782	1.53951	1.38869	1.59668	1.59087	1.49379
20	1.92479	1.9374	2.01316	1.94438	1.90648	1.98174	1.93188	1.94743	2.00718		20	1.74347	1.7236	1.56327	1.80766	1.77906	1.6955
24	2.15429	2.16322	2.26056	2.18941	2.14696	2.23649	2.18308	2.20984	2.26268		24	1.94941	1.93222	1.74404	2.02784	2.00265	1.91615
28	2.4003	2.39852	2.5102	2.46317	2.3974	2.49632	2.41269	2.46115	2.55309		28	2.15947	2.15812	1.96286	2.26921	2.21905	2.11667
32	2.65634	2.66745	2.78197	2.74251	2.65827	2.79203	2.68358	2.74521	2.83822		32	2.39669	2.39654	2.17246	2.55291	2.48528	2.39102
36	2.92356	2.91894	3.06491	3.02026	2.94157	3.08751	2.96334	3.00717	3.13975		36	2.63122	2.64815	2.41533	2.81846	2.74837	2.65859
40	3.16297	3.14825	3.31737	3.26439	3.17503	3.33167	3.21125	3.22049	3.39845		40	2.8454	2.8643	2.58997	3.04727	2.97693	2.90246
44	3.39773	3.35138	3.54575	3.48273	3.39182	3.58754	3.43189	3.4334	3.64591		44	3.04675	3.07994	2.80878	3.25363	3.18407	3.15289
48	3.60925	3.55679	3.7773	3.67883	3.5731	3.80246	3.6506	3.606	3.84628		48	3.23224	3.27398	3.01478	3.44525	3.37791	3.39023
52	3.7753	3.71693	3.94836	3.8524	3.73375	3.98125	3.835	3.75293	4.0244		52	3.38963	3.42258	3.20264	3.60555	3.53772	3.6028
56	3.92811	3.85078	4.10121	4.00022	3.85703	4.12436	3.98435	3.87244	4.15309		56	3.53037	3.58509	3.37161	3.75028	3.67126	3.79914
60	4.05051	3.96562	4.24332	4.11946	3.97936	4.23896	4.11718	3.97878	4.26084		60	3.63027	3.6936	3.52827	3.8712	3.78412	3.99127
64	4.14083	4.07263	4.3335	4.21521	4.06675	4.33556	4.22018	4.07506	4.35574		64	3.72682	3.79054	3.65357	3.9815	3.88761	4.15341
68	4.24043	4.15898	4.44106	4.30783	4.14467	4.40668	4.30593	4.15451	4.42068		68	3.80995	3.88843	3.77129	4.05069	3.9645	4.31218
72	4.31857	4.23735	4.51598	4.37843	4.21562	4.48376	4.38594	4.22483	4.47992		72	3.90002	3.97158	3.90051	4.14046	4.04512	4.46215
Supp Fig. 3h
Hours	UMUC1-DMSO Donor B CAR			UMUC1-Rosi1 Donor B CAR
0	1	1	1	1	1	1
4	1.10513	1.10408	1.09168	1.04909	1.02859	1.04002
8	1.25267	1.24541	1.234	1.1162	1.11472	1.13296
12	1.36497	1.34532	1.35021	1.17297	1.17352	1.19592
16	1.41335	1.38935	1.37814	1.19844	1.17777	1.19711
20	1.4238	1.42256	1.42599	1.20554	1.18328	1.19699
24	1.41505	1.43194	1.42866	1.18239	1.14136	1.13714
28	1.40557	1.4137	1.44833	1.14237	1.072	1.0927
32	1.38491	1.38869	1.44772	1.09759	1.01378	1.02449
36	1.3211	1.34336	1.44894	1.00663	0.916858	0.95126
40	1.25984	1.2669	1.39587	0.91846	0.824185	0.878868
44	1.18315	1.20646	1.34499	0.872746	0.764929	0.81854
48	1.13369	1.15292	1.28573	0.802489	0.696601	0.754868
52	1.05384	1.07477	1.22793	0.732697	0.654685	0.687373
56	1.00693	1.02253	1.1643	0.697685	0.620005	0.640186
60	0.938503	0.965481	1.12641	0.655578	0.565113	0.58631
64	0.876398	0.882506	1.07116	0.609399	0.541915	0.542349
68	0.824137	0.836915	1.02829	0.583227	0.492536	0.517501
72	0.795698	0.799531	0.991621	0.544143	0.483923	0.496356
Supp Fig. 3i
	UMUC1-DMSO			UMUC1-Rosi1
1:2	1.88466	1.8379	1.88041	2.24467	2.24316	2.20604
1:4	1.65563	1.68577	1.68464	2.01207	2.07943	2.16497
1:8	1.4374	1.41103	1.33672	1.87477	1.76523	1.91571
1:16	1.17592	1.16863	1.09194	1.48677	1.58983	1.54871
Supp Fig. 3k
	Keratinocytes			RT112			Keratinocytes + Rosi			Bladder Epi			Bladder Epi + Rosi
NTD	0.885523	0.998041	0.879625	0.980851	0.960392	1.04121	0.887331	0.896964	0.821412	1.07877	1	1.034	1	1.03864	1.10869
NECTIN4-CAR1	1.08819	1.04361	1.11542	6.94871	4.62125	5.01996	1.04619	0.983576	0.953618	1.02866	1.12818	1.09699	1.06107	1.07516	1.09728

## Sheet: Supp Fig. 4
Supp Fig. 4a			Supp Fig. 4b
Vehicle	Rosi		Control	Rosi
163.833	1758.83		15	170
38.8333	845.5		120	240
408.833	1503.83		20	150
445.5	600.5		130	200
303.833	118.833		100	150
688.833	245.5			160
663.833	283.833			150
490.5	210.5			140
392.167	1177.17			160
422.167	1340.5			150
595.5	527.167
230.5	1470.5
605.5	2190.5
	917.167
Supp Fig. 4e				Supp Fig. 4g
Vehicle	Rosi				Vehicle + NTD T cells					Rosiglitazone + NTD T cells			Vehicle + N4 CAR T cells		Rosiglitazone + N4 CAR T cells
0.596481	0.768541			NECTIN4 Q1	1	0.789	0.321	0.483	0.502	0.591	0.324	0.459	0.373	1.003	1.003	0.904	0.511	0.944
0.627772	0.964909			NECTIN4 Q2	1	0.825	0.324	0.42	0.477	0.591	0.359	1.292	0.409	1.366	0.933	0.79	0.505	0.743
0.678319	1.09172
0.501318	0.701421
0.450466	0.711491			Supp Fig. 4h
0.629562	0.951208				Vehicle + NTD T cells					Rosiglitazone + NTD T cells			Vehicle + N4 CAR T cells		Rosiglitazone + N4 CAR T cells
0.663454	1.01609			UPK1B	1	1.222	1.526	1.158	0.508	0.866	2.139	0.683	2.101		1.151	1.082			0.445
	0.970655			SOX2	1	1.31	0.362	0.106	3.448	3.008	7.078	2.247	0.751		1.908	0.857	2.764	1.172	1.03
				KRT8	1	1.574	3.014	1.023	0.707	3.209		0.124	4.68		0.666	0.542	0.119	0.66	0.332
Supp Fig. 4f	x	y		KRT18	1	1.547	1.992	1.244	0.765	1.845	3.002	0.154	2.595		1.194	0.656	0.24	0.288	0.659
	HPGD	Nectin4		KRT19	1	1.128	1.09	1.174	1.065	1.258	2.485	0.536	1.448		1.238	0.791	1.196	1.685	1.097
Vehicle	1.01909	0.596481		KRT20	1	1.632	1.004	1.688	0.95	0.275	2.28	1.54679	0.577084		1.788	1.081	0.233	1.38	0.754
Vehicle	0.858276	0.627772		CDH1 (Ecad)	1	1.474	1.239	0.968	0.846	2.041	0.834	1.258	1.029		1.153	2.079	0.558	0.144	0.878
Vehicle	0.604622	0.678319		CDH2 (Ncad)	1	1.33	1.147	3.948	0.81	1.587	1.092	1.247	0.902		2.531	1.787	0.633	0.353	0.549
Vehicle	0.341553	0.501318		FOXA1	1	2.092	2.894	1.753	1.634	5.272	7.137	0.062	3.556		2.249	1.206	0.178	0.337	1.155
Vehicle	0.260273	0.450466		GATA3	1	2.004	2.568	2.242	1.254	1.741	2.379	1.327	2.37		1.915	1.061	1.049	0.25	1.122
Vehicle	0.373856	0.629562
Vehicle	0.503914	0.663454
Rosi	0.77812	0.768541
Rosi	1.1108	0.964909
Rosi	1.19772	1.09172
Rosi	1.19623	0.701421
Rosi	1.09683	1.21698
Rosi	0.662728	0.711491
Rosi	0.787465	0.951208
Rosi	0.889062	1.01609
Rosi	1.04767	0.970655
Supp Fig. 4i (TV PTC3616, RG2910 CAR)
Days	Control + NTD T cells			Rosi + NTD T cells				Control + CAR1				Rosi + CAR1
	3154	3155	3156	3159	3160	3161	3162	3168	3169	3171	3172	3163	3164	3165	3166
1	51.09	38.03	29.11	28.31	47.55	40.17	34.73	22	26.29	41.9	33.02	34.9	33.2	24.99	47.89
5	99.28	134.59	79.91	68.79	86.53	96.99	120.38	53.52	50.26	43.73	44.64	41.63	54.3	35.86	57.98
8	210.15	385.28	114.32	88.77	213.34	156.99	157.58	55.71	49.73	53.59	51.03	24.1	47.47	41.6	56.73
11	514.49	954.18	291.09	275.8	695.25	392.79	357.17	51.48	39.43	41.25	31.97	22.37	34.53	32.46	43.3
14	742.2	1572.99	363.79	510.95	1172.7	614.43	447.16	68.26	45.5	46.63	33.47	27.36	39.01	31.38	47.39
18	1101.91	1997.94	573.8	805.15	1607.2	990.67	586.6	70.8	45.21	51.26	33.29	22.63	37.07	32.06	42.53
21	930.59	2624.31	789.12	1377.36	2295.87	1380.54	881.95	86.28	59.65	63.68	32.19	21.94	39.72	32.83	42.36
25	1120.97	2582.64	956.37	1850.42	2802.94	1422.51	1117.94	99.89	86.35	91.48	41.41	30.7	48.63	31.13	42.49
28								177.37	90.33	105.07	45.73	29.57	61.73	29.84	33.89
34								276.52	120.2	125.73	49.73	28.47	62.39	35.83	33.93
38								323.5	126.14	137.73	61.1	47.8	102.68	58.51	31.66
41								384.48	143.36	177.96	126.28	49.12	134.22	75.68	36.26
45								509.02	177.33	204.61	187.12	57.58	214	99.89	35.06
48								820.12	285.04	227	237.41	71.37	252.46	203.94	42.1
52								971.09	338.62	282.43	371.6	110.49	313.92	247.59	51.18
55								1145.35	398.55	330.78	567.67	134.7	337.53	259.47	70.27
60								1352.1	534.82	339.15	774.48	156.72	368.3	306.73	60.77
Supp Fig. 4j (KM PTC3616)
Days	Control + NTD CAR	Rosi + NTD CAR	Control + CAR1	Rosi + CAR1
25	1
25	1
25	1
25		1
35		1
42		1
42		1
77			1
98			1
98			1
104				1
113				1
120			1	1
120				0
Supp Fig. 4k
	Days	Control (NTD)			Rosi (NTD)					Control (CAR1 unsorted 5M)		Rosi (CAR1 unsorted 5M)
	1	20.7	22.6	24.4	27.8	25.3	26	25.8	26.4	25.8	28.6	24.3	25	25.7	23.8	25.8
	5	21.6	23.1	26.7	28.8	25.6	26.9	26.9	26.8	27.4	29.5	25.1	24.9	26	23.2	26.6
	8	22.7	22.7	26	29.5	26	27.3	26.7	27.8	28.2	30.1	25.1	26.3	27.4	24.4	27.3
	11	22.1	24	26.7	28.5	26.2	27.7	26.6	27.5	27.6	28.9	25.4	26.4	26.2	24.7	27
	14	21.3	24.5	26.1	28.3	26.8	28	26.6	27.5	27.6	28.8	25.5	26.1	26.1	24	26.4
	18	22.8	25.2	26.7	28.9	27.1	28.2	27.3	28	29.2	29.7	26.3	27	27	25.1	28.2
	21	21.4	24.8	27.2	28.5	27.9	28.3	27.4	29.5	29.8	30.1	26.7	27	27.2	24.9	29.1
	25	22.7	22.8	27.2	29	28.6	27.5	27.4	27.8	29.5	29.8	26.7	26.8	26.5	21.7	28.3
	28								27.9	30.3	30.4	27.1	28	27.2	24.2	29.3
	34								30.1	30.7	31.7	26.7	28	28.4	26	29.8
	38								27.9	30.6	32.3	24.1	29.1	28.6	26.1	31.1
	41								27.1	31.5	32	26.4	29.9	28.7	27.6	31.6
	45								29.2	31.3	32.8	27.4	29.8	28.9	27.5	31.4
	48								29.6	32	32.8	28.9	29.9	27.9	27.4	31.5
	52								29.1	32	32.7	28	29.2	27.5	27.7	30.4
	55								28.9	32	32.5	28.5	29.7	27.4	27.4	30.9
	60								28.9	31.8	32.8	28.5	29.6	27.4	27.8	31.1

## Sheet: Supp Fig. 5
Supp Fig. 5b
Hours	UMUC3 + CAR2 (1:1)			647V + CAR2 (1:1)			UMUC9 + CAR2 (1:1)			UMUC1 + CAR2 (1:1)			RT112 + CAR2 (1:1)			RT112-Rosi + CAR2 (1:1)
0	1	1	1	1	1	1	1	1	1	1	1	1	1	1	1	1	1	1
4	1.15966	1.18292	1.18343	0.924022	0.924755	0.943622	0.908937	0.933387	0.938749	0.937283	0.962322	0.937614	0.904032	0.905015	0.918435	0.832875	0.863301	0.852214
8	1.31615	1.3109	1.32267	0.903441	0.906157	0.934465	0.749917	0.765575	0.772192	0.874205	0.928045	0.888846	0.784992	0.793801	0.787288	0.658738	0.69087	0.694049
12	1.44924	1.44527	1.45432	0.939504	0.932946	0.965744	0.577362	0.572198	0.560792	0.794703	0.844745	0.807692	0.622492	0.63738	0.629654	0.48907	0.537213	0.528957
16	1.57461	1.57373	1.58029	1.00539	0.988422	1.03447	0.433747	0.437345	0.416909	0.706588	0.750615	0.724709	0.443497	0.453815	0.439681	0.297165	0.34845	0.333933
20	1.68698	1.68871	1.69546	1.07547	1.06291	1.10698	0.336029	0.343702	0.316029	0.640759	0.685084	0.658061	0.304803	0.306519	0.29783	0.172198	0.20837	0.200696
24	1.75939	1.78489	1.80411	1.1438	1.13463	1.17614	0.249213	0.253795	0.230861	0.589832	0.614378	0.610596	0.208018	0.212596	0.206922	0.106901	0.125452	0.122636
28	1.85543	1.87325	1.89705	1.21592	1.2067	1.24316	0.168294	0.173754	0.15291	0.535314	0.558565	0.556213	0.134315	0.136738	0.136509	0.0648065	0.0744829	0.0747178
32	1.91068	1.9293	1.97139	1.29801	1.28821	1.33707	0.116399	0.122863	0.108252	0.495194	0.511879	0.501724	0.0931779	0.0938199	0.0979253	0.0425372	0.0452991	0.0454471
36	1.97073	2.01478	2.06402	1.44894	1.44773	1.50823	0.0666053	0.0700951	0.0615033	0.411823	0.424239	0.421219	0.0563514	0.0568717	0.0596801	0.0263576	0.0270682	0.0274167
40	2.0067	2.05755	2.09912	1.52764	1.52212	1.57653	0.0501032	0.0558092	0.0468013	0.372623	0.386054	0.380628	0.0455893	0.0464047	0.0483911	0.0207036	0.0209522	0.0221172
44	2.04953	2.11122	2.15443	1.69223	1.64834	1.6798	0.0340916	0.0361885	0.0335442	0.309302	0.323715	0.336464	0.0364004	0.0370088	0.0394292	0.0160541	0.0166784	0.0173502
48	2.06655	2.13332	2.17992	1.76394	1.72283	1.7395	0.0269021	0.0325371	0.0274548	0.273035	0.289784	0.297564	0.0306656	0.0315627	0.0325729	0.0117456	0.0126837	0.0139212
52	2.08079	2.14701	2.18799	1.81919	1.79926	1.8011	0.0215309	0.0264537	0.0217661	0.245318	0.264378	0.266705	0.0262539	0.0267316	0.0280391	0.0108024	0.0109684	0.0125225
56	2.09869	2.17093	2.21466	1.86692	1.86446	1.85238	0.018109	0.0220982	0.017871	0.218503	0.234844	0.238706	0.0229548	0.0236008	0.0246569	0.00987823	0.00966203	0.0109309
60	2.12422	2.19693	2.24407	1.90374	1.9212	1.89104	0.0157347	0.0192033	0.0163555	0.194311	0.210468	0.214388	0.0201961	0.0206106	0.0213524	0.0086304	0.00887996	0.00953696
64	2.16092	2.2317	2.2818	1.94056	1.96807	1.92349	0.0137393	0.0177029	0.0148847	0.175786	0.189685	0.193335	0.0176512	0.0182074	0.0189373	0.00749653	0.0079438	0.00833885
68	2.18238	2.26233	2.30608	1.96365	2.00814	1.94215	0.0118201	0.0165757	0.0133267	0.159553	0.170021	0.173364	0.0156995	0.0161706	0.0165509	0.00699568	0.00715785	0.00769476
72	2.18686	2.29072	2.32993	1.98206	2.03332	1.94929	0.0103721	0.0153756	0.0121741	0.1458	0.154155	0.155972	0.0142318	0.0145362	0.0149613	0.00658485	0.00664519	0.00725134
Supp Fig. 5c
Hours	0 µg/ml EV			5 µg/ml EV			10 µg/ml EV			20 µg/ml EV
0	1	1	1	1	1	1	1	1	1	1	1	1
8	1.21856	1.18664	1.20641	1.20039	1.21556	1.19227	1.22314	1.21337	1.19985	1.20372	1.21277	1.20458
16	1.74418	1.68495	1.74333	1.67676	1.72001	1.65705	1.66278	1.65881	1.62636	1.5403	1.53424	1.51659
24	2.2225	2.15259	2.23467	2.13178	2.19107	2.07485	2.08346	2.08505	1.99819	1.96206	1.94687	1.94716
32	2.99606	2.90761	3.04792	2.73748	2.82835	2.66539	2.59526	2.6012	2.46464	2.43663	2.47182	2.49142
40	3.88463	3.74817	3.98333	3.46628	3.67858	3.39783	3.45457	3.43297	3.20372	3.07643	3.15525	3.10918
48	5.05613	4.87705	5.1814	4.31379	4.54081	4.15156	4.13717	4.26026	3.88414	3.49583	3.49671	3.44472
56	6.36056	6.16118	6.433	5.30045	5.50643	5.05882	4.85906	4.79549	4.37811	3.6448	3.5666	3.55227
64	7.83948	7.61278	7.96614	6.14421	6.37274	5.7714	5.16403	5.16037	4.70927	3.55739	3.47531	3.44597
72	9.44369	9.12737	9.62196	6.90589	7.01027	6.32079	5.27435	5.21624	4.87594	3.32657	3.18259	3.16477
80	10.6823	10.27	10.9717	7.53398	7.46154	6.68514	5.16064	5.0752	4.74258	3.00778	2.85764	2.84976
88	11.4897	11.0664	12.2219	7.79754	7.53154	6.7691	4.83584	4.75895	4.50483	2.73694	2.56905	2.56317
96	12.2514	11.7901	13.1561	7.75327	7.42951	6.67526	4.45231	4.37947	4.1231	2.444	2.2597	2.29298
104	12.5414	12.0966	13.5279	7.70149	7.28667	6.50329	4.22013	4.20339	3.99179	2.31907	2.15525	2.1555
112	12.7668	12.2035	13.7662	7.46032	7.09906	6.36512	4.05133	4.03205	3.74644	2.17357	2.0178	2.03631
120	12.9434	12.3139	14.1449	6.85178	6.37806	5.69919	3.48896	3.41115	3.23727	1.86089	1.71012	1.71291
Supp Fig. 5d	RT112 parental
Hours	E:T = 2:1 CAR1			E:T = 1:1 CAR1			E:T = 1:2 CAR1
0	1	1	1	1	1	1	1	1	1
4	1.33924	1.32482	1.33325	1.24315	1.25003	1.22621	1.18429	1.16404	1.18673
8	1.57306	1.51967	1.54665	1.56123	1.50143	1.48811	1.44265	1.40552	1.43924
12	1.24899	1.22401	1.26843	1.41251	1.38305	1.39111	1.49513	1.46	1.44963
16	0.914988	0.909358	0.974386	1.09468	1.11044	1.11097	1.32452	1.30744	1.26326
20	0.675531	0.691908	0.725039	0.797373	0.842536	0.847229	1.03499	1.04348	0.974017
24	0.537201	0.561257	0.558155	0.588743	0.610746	0.628984	0.751907	0.778674	0.710051
28	0.413645	0.433883	0.443936	0.43252	0.453654	0.461201	0.500789	0.575058	0.50998
32	0.344615	0.358386	0.357946	0.323452	0.323613	0.345612	0.353065	0.396726	0.357742
36	0.274241	0.286166	0.292342	0.233271	0.248914	0.267437	0.240989	0.277025	0.246605
40	0.224281	0.238585	0.234187	0.182614	0.19804	0.203695	0.172586	0.194332	0.184835
44	0.192721	0.207279	0.20047	0.148843	0.162055	0.17067	0.135491	0.14804	0.145624
48	0.162772	0.181736	0.171981	0.124203	0.141209	0.147113	0.11155	0.124343	0.125192
52	0.144776	0.158454	0.153685	0.113696	0.119122	0.128522	0.102736	0.108098	0.105586
56	0.135106	0.13698	0.132514	0.106441	0.109691	0.110739	0.1005	0.103457	0.0941301
60	0.121273	0.127034	0.123236	0.0893058	0.0949249	0.0950346	0.0826098	0.0858678	0.0831463
64	0.107172	0.111777	0.111343	0.0805503	0.0795384	0.0872979	0.0801105	0.0731648	0.0739341
68	0.101665	0.102283	0.0985363	0.0794246	0.0763122	0.0797922	0.0744541	0.0687676	0.0709815
72	0.0922643	0.0950497	0.0920021	0.0677924	0.0644001	0.0685912	0.0705078	0.0693783	0.0633046
Supp Fig. 5e	RT112 parental
Hours	E:T = 2:1 CAR2			E:T = 1:1 CAR2			E:T = 1:2 CAR2
0	1	1	1	1	1	1	1	1	1
4	1.11105	1.10746	1.11975	1.10979	1.09498	1.10808	1.11471	1.09991	1.10837
8	1.33505	1.31881	1.32762	1.28439	1.28033	1.25984	1.26993	1.25318	1.2732
12	1.51692	1.52293	1.4996	1.5066	1.50543	1.48133	1.52859	1.5067	1.4971
16	1.49176	1.51251	1.47408	1.64036	1.65601	1.57709	1.72228	1.72673	1.67812
20	1.24022	1.2633	1.20906	1.60801	1.60782	1.49644	1.82369	1.78863	1.78797
24	0.941014	0.992506	0.926369	1.44465	1.4883	1.29921	1.86935	1.79395	1.77054
28	0.681172	0.76502	0.695641	1.30802	1.36687	1.1505	1.93216	1.80919	1.7378
32	0.48409	0.559253	0.51462	1.15384	1.22127	1.00902	1.95313	1.80238	1.72964
36	0.345491	0.406834	0.359649	1.03155	1.05944	0.850521	1.9873	1.80226	1.67305
40	0.240221	0.290486	0.246146	0.87381	0.912949	0.740792	1.96152	1.75029	1.64636
44	0.1674	0.196875	0.169458	0.754273	0.788189	0.621793	1.97902	1.70894	1.59718
48	0.119859	0.143148	0.119219	0.61317	0.638502	0.524765	2.02709	1.70605	1.55357
52	0.0933216	0.127525	0.0857257	0.507744	0.526652	0.438405	2.0344	1.66459	1.5417
56	0.0846434	0.0957704	0.0796119	0.412413	0.434105	0.374778	2.00827	1.61735	1.49524
60	0.0714376	0.0764639	0.0639288	0.324309	0.347309	0.29426	2.00575	1.59483	1.45101
64	0.0648975	0.069859	0.0596757	0.268097	0.279305	0.242698	2.05022	1.62231	1.45187
68	0.0642686	0.0661755	0.0520999	0.221865	0.229324	0.201422	2.09397	1.62058	1.42889
72	0.0573513	0.0603328	0.0487772	0.186991	0.18599	0.168783	2.09062	1.61042	1.39293
Supp Fig. 5f	RT112 parental
Hours	E:T = 2:1 NTD			E:T = 1:1 NTD			E:T = 1:2 NTD
0	1	1	1	1	1	1	1	1	1
4	1.09554	1.08894	1.11987	1.12235	1.09007	1.09895	1.1057	1.11348	1.1045
8	1.22984	1.23587	1.26982	1.25739	1.22107	1.22263	1.23483	1.24221	1.22384
12	1.4712	1.47254	1.52146	1.49624	1.47636	1.46032	1.48397	1.49602	1.48923
16	1.71907	1.71484	1.78062	1.7755	1.73327	1.71283	1.74702	1.76548	1.76455
20	1.90283	1.91388	1.99344	2.01003	1.94265	1.94023	1.99695	2.01228	2.00942
24	2.05678	2.11693	2.17141	2.27146	2.1636	2.15156	2.23775	2.26973	2.27609
28	2.29543	2.36794	2.44888	2.58765	2.49988	2.49837	2.58318	2.62664	2.62689
32	2.51945	2.66113	2.72553	2.97575	2.88542	2.84242	2.97682	3.02294	3.05599
36	2.77206	2.93169	3.01244	3.37361	3.24633	3.23142	3.40503	3.45581	3.5051
40	3.02155	3.26976	3.33762	3.82706	3.64432	3.60761	3.84834	3.93064	3.9462
44	3.30939	3.69408	3.72184	4.37514	4.19047	4.13197	4.3996	4.50047	4.51877
48	3.73059	4.16568	4.20845	4.96516	4.77544	4.71308	5.01338	5.21967	5.18398
52	4.18783	4.691	4.74932	5.64674	5.394	5.32898	5.68464	5.88477	5.8555
56	4.63803	5.17385	5.29606	6.39925	5.99876	5.95341	6.39232	6.60154	6.62598
60	5.12617	5.81985	5.88587	7.16681	6.74894	6.65897	7.21841	7.40399	7.42046
64	5.78005	6.55813	6.61468	8.05839	7.64145	7.56705	8.11285	8.33896	8.35428
68	6.5353	7.3749	7.44628	9.01366	8.55524	8.45065	9.06146	9.29416	9.31712
72	7.30207	8.17613	8.30823	9.9646	9.40495	9.2996	10.0264	10.1961	10.2125
Supp Fig. 5g	RT112 EV Res.
Hours	0 µg/ml EV			5 µg/ml EV			10 µg/ml EV			20 µg/ml EV
0	1	1	1	1	1	1	1	1	1	1	1	1
8	1.10376	1.10806	1.09738	1.09056	1.09128	1.03041	1.10069	1.0874	1.08747	1.11472	1.0868	1.1026
16	1.20871	1.20317	1.18989	1.18486	1.16599	1.09714	1.2011	1.15853	1.16995	1.18333	1.16768	1.15975
24	1.42376	1.39247	1.36027	1.36532	1.33255	1.28552	1.39868	1.31074	1.35943	1.30206	1.32435	1.32672
32	1.66918	1.61892	1.58679	1.56347	1.53958	1.53866	1.63385	1.47815	1.53935	1.47135	1.5036	1.53547
40	1.95525	1.88095	1.85233	1.82456	1.79546	1.762	1.92198	1.72193	1.78666	1.67001	1.73606	1.76852
48	2.31115	2.20591	2.34578	2.16305	2.13399	2.09394	2.26827	1.98669	2.09569	1.93641	2.02329	2.01419
56	2.73914	2.58503	2.54528	2.50348	2.49812	2.3951	2.6416	2.35485	2.47116	2.22114	2.2638	2.24133
64	3.12687	3.02616	2.94107	2.95911	2.88117	2.76434	3.11843	2.70485	2.84259	2.50988	2.55794	2.50381
72	3.65201	3.50144	3.37058	3.37268	3.31251	3.18419	3.53542	3.0203	3.20067	2.78688	2.81637	2.71295
80	4.28343	4.11918	3.95361	3.89229	3.74774	3.64849	3.94325	3.32634	3.64313	3.03667	3.02329	2.89898
88	4.95908	4.80978	4.57593	4.47523	4.33477	4.0804	4.41051	3.69074	4.09259	3.2389	3.26323	3.10129
96	5.69162	5.52263	5.26999	5.03599	4.85126	4.44509	4.81439	4.04505	4.50728	3.37539	3.47608	3.30754
104	6.06654	5.91313	5.61897	5.31321	5.13399	4.6294	5.04422	4.22912	4.731	3.4112	3.49443	3.36495
112	6.44726	6.33569	5.98593	5.53006	5.39544	4.86038	5.15308	4.35875	4.87857	3.47336	3.62992	3.44364
120	7.52053	7.45879	7.10964	6.24252	6.10978	5.43142	5.60752	4.7343	5.41361	3.55901	3.77869	3.57212
Supp Fig. 5h	RT112 EV Res.
Hours	E:T = 2:1 CAR1			E:T = 1:1 CAR1			E:T = 1:2 CAR1
0	1	1	1	1	1	1	1	1	1
4	1.14428	1.14887	1.12411	1.12135	1.11927	1.0734	1.10013	1.08397	1.05405
8	1.22771	1.23152	1.14729	1.23098	1.21072	1.15686	1.17217	1.1443	1.09781
12	1.03856	1.04639	0.955265	1.19641	1.19053	1.11689	1.19324	1.17509	1.11628
16	0.750733	0.750785	0.675265	1.00217	1.02808	0.887129	1.14064	1.17467	1.06334
20	0.502493	0.492292	0.452835	0.712323	0.76414	0.594143	0.993125	0.997621	0.85794
24	0.332551	0.329717	0.302555	0.491033	0.54165	0.373303	0.759677	0.760392	0.623528
28	0.241935	0.236369	0.206729	0.307347	0.351116	0.235671	0.52877	0.548355	0.395438
32	0.190616	0.171282	0.145919	0.201041	0.2261	0.132353	0.350321	0.379986	0.232676
36	0.139883	0.127319	0.096947	0.131472	0.143602	0.090372	0.219399	0.246186	0.127185
40	0.104692	0.0932058	0.0813707	0.0902517	0.0961358	0.0585722	0.134658	0.145976	0.0737573
44	0.0897361	0.072652	0.0674143	0.0714492	0.0713999	0.0456259	0.0859363	0.0957313	0.0482211
48	0.072434	0.0620896	0.0538318	0.0578536	0.0578954	0.0372046	0.0530563	0.0641008	0.0375604
52	0.0665689	0.0562375	0.042866	0.0494649	0.0478674	0.0299145	0.0382603	0.0461862	0.0267758
56	0.0561584	0.0485298	0.0412461	0.0431009	0.0433213	0.0277778	0.0349723	0.0375088	0.0268997
60	0.0479472	0.041964	0.034891	0.0354353	0.0350314	0.0251383	0.0273502	0.0288313	0.022809
64	0.0414956	0.0365401	0.0302804	0.0316749	0.0312876	0.0230015	0.0237633	0.0244927	0.0192141
68	0.0406158	0.0343991	0.028785	0.0279144	0.0251371	0.0224987	0.0207742	0.0216935	0.019338
72	0.0324047	0.0325435	0.0285358	0.0247324	0.0246022	0.0172197	0.0177851	0.0195941	0.0171067
Supp Fig. 5i	RT112 EV Res.
Hours	E:T = 2:1 CAR2			E:T = 1:1 CAR2			E:T = 1:2 CAR2
0	1	1	1	1	1	1	1	1	1
4	1.08647	1.11255	1.11487	1.05256	1.01562	1.08173	1.06715	1.06315	1.07701
8	1.13662	1.16726	1.1754	1.12863	1.08725	1.12893	1.15108	1.11162	1.11835
12	1.21093	1.23625	1.23071	1.20654	1.15723	1.19451	1.21484	1.17547	1.17835
16	1.29305	1.32353	1.34118	1.31192	1.2493	1.32679	1.34914	1.28681	1.2931
20	1.30731	1.31224	1.28367	1.3964	1.34938	1.41103	1.47961	1.42931	1.40246
24	1.1794	1.14184	1.12698	1.4232	1.41402	1.44598	1.59314	1.54205	1.51085
28	0.940099	0.875446	0.853763	1.39495	1.33071	1.38764	1.66647	1.62587	1.5974
32	0.676625	0.624625	0.599945	1.25739	1.19571	1.32247	1.68105	1.6724	1.64703
36	0.466296	0.43051	0.401431	1.13481	1.03747	1.15079	1.68768	1.69838	1.62063
40	0.314217	0.296958	0.275141	1.01038	0.876302	0.9709	1.70387	1.65619	1.65077
44	0.217985	0.222111	0.182694	0.890553	0.743205	0.792537	1.68223	1.62001	1.64261
48	0.159586	0.156263	0.122438	0.788727	0.609601	0.62768	1.64188	1.557	1.62284
52	0.112896	0.115412	0.0785528	0.644068	0.513716	0.496101	1.59785	1.52068	1.57473
56	0.0849722	0.0847022	0.0551658	0.532913	0.421641	0.39961	1.56074	1.4518	1.5338
60	0.0678577	0.0661334	0.0420966	0.446065	0.354077	0.32122	1.53954	1.38335	1.50117
64	0.052995	0.0562777	0.0326042	0.357115	0.304039	0.276664	1.52481	1.33068	1.48735
68	0.0460892	0.048993	0.0294401	0.292209	0.259842	0.243386	1.56869	1.32886	1.52703
72	0.0397838	0.0394229	0.0265511	0.253318	0.231014	0.227653	1.53703	1.32621	1.52855
Supp Fig. 5j	RT112 EV Res.
Hours	E:T = 2:1 NTD			E:T = 1:1 NTD			E:T = 1:2 NTD
0	1	1	1	1	1	1	1	1	1
4	1.00618	1.11939	1.07397	1.09474	1.04848	1.04933	1.0593	1.04811	1.06595
8	1.07916	1.14879	1.13388	1.0983	1.09512	1.08903	1.10793	1.1001	1.05983
12	1.13882	1.21879	1.21389	1.16427	1.14768	1.13184	1.16293	1.15274	1.12298
16	1.26578	1.37803	1.37351	1.30319	1.27368	1.26354	1.26489	1.27302	1.2323
20	1.41892	1.52636	1.52862	1.45085	1.40757	1.38914	1.40829	1.39071	1.34558
24	1.56552	1.71788	1.68851	1.61364	1.5584	1.55529	1.55417	1.52509	1.48348
28	1.74089	1.9047	1.82675	1.76116	1.70306	1.70442	1.69271	1.67085	1.60543
32	1.82685	2.07712	1.97089	1.91801	1.85889	1.84888	1.83042	1.83833	1.72662
36	1.98049	2.27061	2.1125	2.09133	2.0092	1.97165	1.98476	1.99547	1.89348
40	2.16018	2.46091	2.29686	2.28273	2.18867	2.1789	2.15918	2.19736	2.0648
44	2.33852	2.64667	2.48193	2.50971	2.36487	2.37652	2.376	2.40533	2.25514
48	2.50846	2.87515	2.65785	2.72379	2.58586	2.58676	2.59823	2.62274	2.45312
52	2.69482	3.08803	2.81592	2.89162	2.82657	2.83073	2.8041	2.80199	2.66743
56	2.93516	3.31288	3.04359	3.10541	2.98726	3.07726	3.02618	3.12558	2.88723
60	3.15191	3.56545	3.30207	3.39452	3.25043	3.35242	3.2588	3.2628	3.1828
64	3.40274	3.88485	3.56954	3.66983	3.56116	3.67267	3.57675	3.5679	3.46817
68	3.72731	4.20788	3.87456	3.9742	3.86769	4.04565	3.90856	3.89304	3.78518
72	4.0725	4.57651	4.19603	4.31564	4.21009	4.41565	4.2667	4.26462	4.10435
Supp Fig. 5k
Day	RT112-Parental + Vehicle								RT112-EV Res + Vehicle				RT112-Parental + 10mg/kg EV			RT112-EV Res + 10mg/kg EV
1	1	1	1	1	1	1	1	1	1	1	1	1	1	1	1	1	1	1	1	1
5	3.35944	1.32435	1.38633	1.63325	1.43971	1.39021	1.35893	1.586	1.87648	1.80963	1.15203	1.7111	0.948365	0.946599	1.0975	1.17689	1.15563	1.40193	1.42538	1.17444
8	5.24079	1.68542	3.56195	2.25698	2.1506	2.25005	1.41348	2.59844	2.64267	2.27078	1.52095	2.67019	0.872978	1.1296	0.887892	2.00812	1.33781	2.00484	2.39286	2.23233
12	6.38926	1.67491	3.73588	3.24293	4.52275	5.34128	2.90458	4.25153	4.57037	4.68838	2.96656	5.1482	0.856627	1.08745	0.81415	3.74131	1.66768	3.14756	3.45983	1.97925
15	7.17549	3.01554	4.76003	5.23714	6.69794	6.69797	7.46111	4.68305	5.80375	5.18783	3.53277	7.07615	0.811704	0.888404	0.719113	4.9837	2.82179	3.3213	6.00331	2.9184
19	8.94666	4.95722	6.3148	5.89996			9.94815	9.30812	7.98911	10.0474	5.45876	10.9191	0.706368	0.913906	0.707145		4.63534		8.04961	3.78889
23	9.91368	5.39571	7.12609				11.1152	11.1241	6.08915	12.0737	6.99398	13.4025	0.825301	1.00258	0.689018		4.48337		10.5768	4.73943
27	12.1219	9.41229	9.90623				13.1392	12.7144	5.91888	18.3544	10.5974	21.2694	0.929604	1.33497	0.705737		5.02411		16.3201	5.2264

[truncated: 1 more sheets: Supp Fig. 6]
